# Supplementary material for: Deep learning reveals antimicrobial peptides within prions
Source: Nat Microbiol. 2026 Jun 19;11(8):2119–25. doi: 10.1038/s41564-026-02408-1 (PMC13423867; doi:10.1038/s41564-026-02408-1)
Supplement: Supplementary file 3 — Outer-membrane permeabilization of E. coli AIC221 measured by NPN uptake for representative active prionins tested at their MIC values (a). Cytoplasmic-membrane depolarization measured by DiSC3-5 for representative active prionins. Initial time reported is 15 min, after the stabilization of the probe in the membrane, when the peptide was added (b). Comparison of antimicrobial activity with haemolytic (HC50) and cytotoxic (CC50) measurements identifies a subset of selective prionins (c). Bacterial burden in a murine skin-abscess model of A. baumannii infection following topical treatment with prionin-7, prionin-38 or polymyxin B (e). Mouse body weight over the course of treatment (f). [file 41564_2026_2408_MOESM3_ESM.xlsx]

## Sheet: Figure2a
Time (min)	Prionin-27	Prionin-27	Prionin-34	Prionin-34	Prionin-61	Prionin-61	Prionin-64	Prionin-64	Prionin-71	Prionin-71	Polymyxin B	Polymyxin B	Levofloxacin	Levofloxacin
1	50.819	2.519	29.586	9.688	38.461	6.231	30.428	6.142	44.914	6.289	18.459	8.298	27.144	6.015
2	59.123	3.686	32.611	7.538	47.947	4.508	36.382	4.776	52.168	4.659	18.829	8.464	27.37	5.031
3	65.531	3.574	36.859	6.871	57.248	4.245	40.836	4.333	61.015	4.572	20.972	8.823	29.903	4.655
4	69.455	3.929	39.557	6.303	65.697	4.032	47.265	4.327	67.982	4.266	20.928	10.735	31.33	4.813
5	74.239	3.57	43.898	6.423	74.882	4.339	51.732	4.478	76.199	4.965	23.109	11.402	33.466	4.914
6	79.199	3.473	45.642	6.57	79.088	4.52	57.257	5.63	80.148	5.396	22.573	11.864	33.66	5.235
7	83.127	3.7	48.585	6.18	85.143	5.02	57.039	5.931	86.398	5.514	22.609	12.576	34.513	5.852
8	87.164	4.925	51.189	6.198	91.776	5.449	63.837	5.83	93.161	6.071	23.709	12.224	36.057	6.324
9	91.987	5.438	55.83	6.652	98.615	5.492	70.206	7.849	100.244	6.406	24.144	13.209	36.542	6.205
10	96.937	5.508	58.74	6.381	104.763	5.108	69.964	5.763	107.398	6.406	25.791	12.03	37.522	6.401
11	101.451	4.973	61.182	6.05	109.482	5.498	68.935	6.538	112.255	6.292	25.9	12.517	36.934	6.875
12	108.786	5.645	64.993	5.556	115.103	4.885	75.766	6.069	119.674	6.244	25.205	13.033	38.197	6.907
13	114.989	5.712	67.851	5.42	120.743	4.929	81.776	9.105	125.154	6.544	25.029	13.841	39.168	6.978
14	120.805	5.39	72.534	6.128	127.201	5.233	81.595	5.755	131.83	6.661	25.425	14.767	38.924	7.174
15	126.716	6.115	76.979	5.991	132.005	5.708	88.871	9.866	137.461	7.103	25.772	14.977	36.851	7.336
16	131.733	5.344	81.131	6.346	139.051	6.788	99.285	8.223	145.137	8.277	26.415	15.202	36.833	7.712
17	135.801	5.683	88.535	7.593	144.281	7.577	98.988	12.499	152.062	8.982	26.724	16.357	37.406	7.956
18	140.126	6.365	92.51	8.19	150.853	9.212	101.248	16.643	160.367	10.567	27.969	17.374	37.626	8.602
19	142.802	6.818	95.545	7.891	154.006	8.779	103.488	11.239	164.969	9.987	26.928	17.418	38.069	8.224
20	147.099	7.529	99.525	8.647	157.116	9.328	102.297	12.504	170.266	10.466	25.722	17.311	35.696	7.726
21	151.453	7.285	104.569	8.772	161.293	9.38	108.678	15.56	176.134	10.569	25.57	17.561	36.406	7.89
22	155.592	7.24	106.454	8.555	165.095	8.787	116.196	16.784	178.849	9.56	24.225	17.007	34.47	7.803
23	159.555	7.406	110.965	9.155	168.749	9.468	117.507	19.226	182.758	10.201	22.533	16.633	33.435	7.886
24	160.778	9.047	119.515	10.959	170.963	10.588	118.638	16.614	185.962	11.352	21.941	16.104	33.256	8.687
25	163.525	8.266	122.072	11.276	174.736	12.036	123.488	23.548	189.421	12.858	20.636	16.647	31.164	9.12
26	164.438	8.322	126.345	10.601	174.333	10.352	130.287	17.762	190.754	11.216	19.186	15.362	29.599	8.169
27	170.099	10.25	130.885	12.66	175.669	12.535	127.751	22.484	192.753	13.403	18.994	15.958	28.927	9.074
28	169.124	9.505	135.072	12.075	175.148	11.669	135.142	23.854	193.85	12.838	18.572	15.306	27.246	8.788
29	170.384	10.075	138.564	11.978	174.386	10.884	138.723	21.847	193.808	11.981	16.547	15	24.945	8.956
30	174.562	10.107	145.226	14.636	176.608	14.454	138.033	27.991	198.264	15.708	17.797	15.631	25.703	9.985
31	172.299	10.863	146.775	13.71	172.819	13.178	139.886	27.195	196.025	14.316	14.264	14.755	22.56	9.471
32	174.027	11.351	152.417	16.022	173.63	14.57	143.279	29.812	199.123	16.302	15.459	15.017	22.444	10.526
33	173.293	11.036	155.088	17.148	171.536	15.216	143.931	29.768	198.915	16.833	14.197	14.653	21.234	11.021
34	174.122	11.215	158.987	16.339	170.93	15.425	148.389	29.696	200.709	17.189	12.909	13.868	20.672	10.671
35	174.443	11.226	160.288	17.246	170.453	15.994	147.175	29.022	198.465	17.779	12.907	14.201	19.636	11.092
36	173.553	11.697	163.088	15.626	166.47	14.352	148.241	28.801	195.428	15.701	10.706	13.385	17.537	10.638
37	173.758	12.407	169.128	16.083	168.133	14.08	151.996	31.655	198.734	15.829	12.012	13.427	18.267	10.961
38	173.96	12.201	171.781	18.063	163.161	16.166	149.341	31.92	196.121	18.458	10.811	13.5	16.482	11.21
39	173.632	12.09	174.959	18.699	163.05	16.492	151.919	32.839	196.269	18.853	10.8	13.522	15.459	11.21
40	171.122	12.789	173.634	17.097	155.834	15.09	146.132	32.083	188.861	17.409	7.117	12.736	13.078	10.475
41	171.971	13.523	177.346	17.277	154.835	14.969	146.799	32.677	189.249	17.296	6.472	12.72	13.07	10.908
42	172.66	14.306	180.468	17.988	154.875	15.896	153.84	32.616	190.165	18.469	8.034	12.724	13.223	11.23
43	171.921	14.546	184.172	16.733	151.833	14.459	151.173	34.508	188.498	16.895	7.23	12.367	12.57	10.918
44	169.624	14.033	184.493	21.314	148.212	18.273	149.597	36.255	185.236	21.108	6.155	12.352	11.172	12.23
45	168.183	14.765	188.113	19.62	146.011	16.513	148.224	35.238	183.119	19.422	6.07	12.216	9.934	11.685
46	88.116	12.264	106.451	22.001	45.328	17.04	110.659	24.109	89.05	21.169	3.559	11.027	28.025	21.562
47	58.242	7.81	71.827	20.414	23.176	16.841	56.402	20.455	45.315	17.717	-12.135	14.266	10.835	19.008
48	39.837	5.326	53.679	20.758	23.801	18.093	39.347	19.349	32.02	18.077	-9.025	15.711	11.825	17.983
49	30.674	4.329	44.038	16.276	20.991	14.263	31.308	14.967	24.793	14.313	-4.189	13.388	9.947	15.182
50	25.553	3.907	36.171	13.238	18.006	11.418	25.612	11.964	19.564	11.532	-1.509	10.954	8.793	12.612
51	22.417	3.848	29.933	9.971	14.28	8.782	21.485	9.042	14.508	8.803	-0.987	8.719	7.384	10.144
52	20.441	2.939	26.404	8.484	11.786	7.608	19.04	7.73	12.067	7.684	0.276	7.378	6.92	8.933
53	18.771	2.905	23.81	7.475	10.644	6.811	16.726	6.723	10.604	6.933	1.227	6.56	7.209	8.14
54	17.665	2.447	21.334	7.027	9.065	6.64	15.442	6.463	9.337	6.55	1.664	6.289	7.223	7.586
55	17.213	2.459	20.542	6.311	8.768	6.051	14.98	5.91	9.245	6.077	2.376	5.624	7.663	7.227
56	16.769	2.342	18.648	5.544	7.944	5.362	14.712	5.22	8.124	5.365	2.008	4.942	7.402	6.319
57	15.771	2.013	17.519	5.212	7.267	5.074	13.902	4.911	7.649	5.189	2.181	4.579	7.217	5.792
58	15.605	2.036	16.875	5.131	7.352	5.086	13.712	4.901	8.063	5.101	2.817	4.503	7.251	5.503
59	15.746	1.883	15.367	4.714	6.806	4.754	12.941	4.537	7.615	4.736	3.138	4.184	7.301	5.252
60	16.157	1.96	15.338	4.407	7.185	4.717	13.302	4.272	7.457	4.527	3.548	3.94	7.445	4.874

## Sheet: Figure2b
Time (min)	Prionin-31	Prionin-31	Prionin-32	Prionin-32	Prionin-40	Prionin-40	Prionin-43	Prionin-43	Prionin-44	Prionin-44	Prionin-64	Prionin-64	Prionin-65	Prionin-65	Prionin-70	Prionin-70	Polymyxin B	Polymyxin B	Levofloxacin	Levofloxacin
1	-12.437	8.201	-5.64	7.743	2.792	10.553	-6.054	7.632	-19.44	6.54	-13.113	8.933	-23.952	7.523	12.672	11.255	7.736	15.269	21.122	11.911
2	-17.618	6.078	-19.467	3.37	-13.78	10.281	-13.879	4.978	-21.505	4.294	-25.293	5.649	-24.627	3.85	-2.575	4.421	-6.791	5.94	-2.704	4.484
3	-30.186	3.694	-23.123	6.135	-16.565	3.964	-12.963	4.724	-22.587	2.306	-18.589	1.721	-14.916	1.9	-17.233	5.054	-13.955	3.836	-13.449	4.549
4	-40.04	1.905	-30.086	6.219	-24.919	2.531	-24.65	3.644	-26.149	1.891	-19.338	4.558	-24.841	2.247	-23.085	5.958	-20.322	3.809	-20.344	5.811
5	-44.402	1.956	-33.899	5.752	-29.689	1.416	-25.402	4.838	-25.953	2.479	-26.251	4.539	-26.923	1.911	-28.83	5.486	-28.863	2.042	-27.827	5.62
6	-44.461	4.005	-39.071	3.037	-32.178	2.198	-32.476	5.549	-33.88	3.046	-30.154	5.98	-34.116	4.002	-34.19	3.115	-29.757	2.221	-31.16	2.822
7	-42.921	2.544	-41.112	2.755	-30.804	3.46	-33.803	4.041	-34.543	3.045	-29.626	4.877	-34.216	5.321	-31.787	3.428	-34.313	2.938	-34.191	3.64
8	-39.799	2.28	-37.786	3.225	-29.299	3.265	-32.865	3.202	-34.381	1.803	-29.809	3.348	-32.145	2.924	-31.088	2.042	-33.648	2.005	-33.337	1.943
9	-37.447	0.719	-37.007	3.89	-30.115	3.717	-31.183	1.846	-34.76	1.359	-28.245	1.063	-31.484	2.81	-30.593	2.163	-33.191	1.056	-32.011	1.018
10	-40.293	1.199	-36.999	1.171	-30.1	1.509	-33.472	2.85	-33.731	1.374	-34.224	2.637	-33.796	2.713	-29.633	2.11	-32.343	1.678	-32.071	1.475
11	-38.803	2.796	-34.955	1.03	-29.524	2.746	-34.479	3.756	-30.978	3.135	-32.986	3.604	-30.36	1.623	-27.773	1.507	-32.342	1.372	-32.252	1.424
12	-37.684	3.039	-35.921	1.421	-31.566	2.932	-31.053	2.46	-31.526	1.264	-31.605	2.795	-33.421	2.536	-29.171	2.268	-32.25	1.726	-34.039	1.42
13	-37.49	2.179	-33.439	3.209	-27.808	3.865	-36.333	3.745	-33.281	2.261	-30.795	2.651	-33.228	2.083	-29.953	3.009	-32.557	1.784	-36.201	1.985
14	-34.568	2.633	-32.805	3.713	-27.586	4.12	-31.48	2.857	-31.985	2.248	-32.272	2.708	-31.48	2.171	-27.941	2.279	-31.548	1.45	-32.969	1.653
15	-35.595	2.071	-33.892	2.042	-29.25	3.911	-30.198	3.216	-32.354	2.529	-33.288	4.254	-33.397	2.909	-28.673	4.038	-31.571	2.01	-32.903	2.016
16	59.394	7.686	58.522	7.405	50.655	9.429	56.3	3.604	54.872	7.479	51.633	3.73	29.671	5.783	47.309	4.698	48.248	6.85	44.625	4.505
17	62.573	6.572	64.162	4.996	60.345	4.349	62.478	4.512	70.357	7.616	58.796	4.19	40.171	8.791	61.228	4.353	51.325	7.09	48.54	6.908
18	68.637	11.084	67.675	4.856	68.954	5.771	69.779	4.644	71.429	9.867	70.342	4.781	48.866	8.941	66.891	4.879	51.313	6.65	49.196	7.553
19	74.71	9.806	71.221	5.119	73.398	10.344	75.045	4.987	82.373	10.175	78.618	6.218	58.451	9.875	73.719	4.023	55.366	7.844	53.901	6.03
20	84.918	12.256	81.026	7.517	80.356	7.715	84.277	6.12	92.017	9.925	89.865	5.111	69.822	5.7	87.313	3.149	58.845	7.997	56.094	4.117
21	79.571	8.121	80.053	5.801	76.565	7.275	87.932	5.399	82.869	9.739	77.849	3.796	69.882	6.467	84.051	5.144	56.647	8.992	52.561	5.659
22	85.698	8.665	87.421	4.363	87.033	8.074	86.962	4.811	97.229	10.987	90.781	3.893	76.895	7.656	97.631	4.223	58.587	7.644	53.461	4.183
23	81.08	6.128	81.186	3.79	77.424	7.187	83.174	5.102	89.577	10.198	83.417	4.69	71.006	8.454	87.65	4.791	58.261	6.939	53.968	5.432
24	87.04	10.76	85.889	4.292	88.326	8.635	89.088	3.252	92.272	8.549	88.879	2.9	80.673	7.69	89.297	4.283	59.91	8.115	53.348	5.753
25	86.245	11.063	87.455	7.073	87.621	8.318	90.961	6.681	93.969	9.427	88.588	3.538	81.167	8.441	92.488	1.883	57.814	6.33	54.126	7.326
26	86.817	9.749	87.702	9.055	89.594	13.561	87.55	7.83	88.908	11.058	94.049	9.049	88.557	9.112	92.768	8.056	55.249	7.464	53.753	7.712
27	86.232	11.967	83.958	6.668	88.998	10.523	87.585	5.371	94.622	5.993	89.029	3.891	87.047	5.597	90.32	3.316	54.902	5.696	51.859	4.973
28	94.566	6.96	97.362	5.958	93.461	7.768	101.374	4.192	100.837	9.853	95.783	2.808	92.039	8.341	102.559	4.821	56.942	5.425	52.44	4.55
29	91.535	8.798	93.809	6.273	94.236	5.113	93.367	3.002	104.043	8.681	99.116	4.795	94.283	7.458	104.248	4.628	57.344	7.588	56.507	4.065
30	95.801	12.415	95.341	14.176	97.084	10.099	101.981	8.272	105.546	11.234	92.759	7.811	101.505	8.918	110.204	6.861	58.057	10.042	56.124	6.589
31	105.456	11.3	101.534	5.976	100.511	9.305	104.045	5.856	115.282	10.8	103.115	4.73	101.364	7.385	112.554	5.436	53.937	8.569	54.805	4.642
32	93.842	14.917	94.391	5.402	93.326	6.772	95.756	5.565	99.251	9.674	93.742	5.997	97.919	5.383	98.835	4.747	56.475	8.12	52.247	5.515
33	101.484	15.992	106.793	13.155	105.177	16.377	107.172	12.576	113.52	14.939	105.062	13.623	109.711	14.618	115.944	13.115	57.988	11.113	54.048	10.863
34	102.055	8.523	103.205	8.948	100.69	8.847	103.09	2.611	104.652	9.962	100.986	4.182	107.512	4.832	106.279	2.946	53.55	8.752	53.222	3.409
35	107.292	10.906	110.269	10.287	105.954	11.433	108.413	10.927	114.451	12.578	100.234	9.012	114.534	11.12	110.721	8.305	54.34	9.731	54.257	6.969
36	104.511	9.033	102.296	10.323	101.002	11.723	103.508	6.495	110.558	11.364	101.277	10.165	110.008	9.205	107.745	8.057	49.943	9.113	54.551	6.885
37	114.889	10.691	115.921	6.538	117.252	6.714	117.152	4.375	124.854	12.85	116.054	6.813	123.241	8.589	125.537	4.637	59.025	9.241	58.593	8.847
38	111.313	12.733	111.229	10.67	107.27	8.166	114.29	7.452	119.531	12.183	105.889	6.773	125.121	8.317	124.089	5.176	59.258	8.155	53.984	9.323
39	117.969	9.756	113.261	7.584	118.897	8.978	116.771	5.159	130.893	11.555	107.39	3.819	132.428	4.885	126.944	6.559	57.584	8.206	57.618	6.629
40	117.205	9.67	120.49	9.284	114.929	10.968	119.882	7.595	125.878	9.563	110.567	4.282	120.907	6.428	114.581	4.724	63.869	8.253	55.735	5.784
41	111.717	12.555	111.701	9.409	109.575	12.116	116.622	9.292	122.648	13.018	110.295	8.555	120.372	10.088	119.652	9.656	55.942	9.436	56.194	9.352
42	122.753	13.238	125.022	11.016	118.251	15.147	118.753	11.131	132.329	11.202	121.714	9.456	135.065	9.681	130.234	10.062	60.069	11.28	58.32	10.569
43	115.271	12.644	120.281	9.318	118.01	13.731	117.698	6.614	133.125	11.493	115.133	7.153	125.897	8.684	124.025	6.745	59.854	8.275	53.874	7.416
44	116.475	9.237	123.869	11.06	121.432	12.04	120.18	5.766	133.183	10.98	122.25	6.182	135.069	9.589	130.396	6.74	60.324	8.14	57.019	8.218
45	120.893	9.867	120.511	8.943	114.097	11.08	119.642	8.153	127.742	11.99	116.478	7.635	132.87	10.669	124.996	7.814	62.141	9.487	59.013	6.499
46	125.178	13.155	121.94	13.082	127.314	13.259	123.805	9.965	140.081	16.24	115.582	8.555	136.436	9.762	130.078	9.542	59.24	10.155	56.392	8.063
47	135.168	13.397	128.944	9.925	125.566	15.346	126.115	10.647	142.678	11.938	130.59	8.138	144.033	9.411	138.992	8.094	61.317	11.212	56.722	7.675
48	127.249	11.032	121.466	10.384	127.805	10.355	124.713	7.4	139.736	10.434	124.783	6.232	142.758	8.481	138.85	6.814	60.212	9.417	56.738	6.714
49	132.319	16.485	130.553	11.639	124.362	14.41	124.554	10.278	142.235	15.398	132.564	10.243	144.299	13.375	139.857	12.601	59.444	11.263	60.266	8.066
50	113.193	8.599	119.957	8.849	119.143	10.679	118.098	7.13	131.433	10.345	113.405	7.063	129.927	8.141	130.37	7.897	57.305	10.485	55.162	6.906
51	131.589	12.509	134.188	10.428	127.954	10.749	130.746	7.509	141.422	10.779	125.988	7.017	152.608	7.949	143.055	7.561	62.564	10.273	59.684	6.99
52	126.856	12.358	129.365	9.28	119.484	14.639	121.249	8.733	140.872	16.081	120.644	9.33	138.277	10.032	129.919	9.39	56.203	10.475	52.95	6.772
53	127.878	9.967	124.128	9.068	126.038	12.945	116.681	4.77	137.217	8.741	120.781	5.659	144.419	6.749	136.166	5.182	55.879	9.033	59.19	4.492
54	112.223	8.015	115.586	7.531	109.704	8.911	106.094	7.501	124.551	12.521	104.685	8.097	118.721	8.194	120.183	7.738	47.675	10.288	53.522	5.854
55	127.865	11.845	125.238	8.432	125.076	12.767	124.231	9.169	135.528	11.318	119.212	7.072	149.056	11.348	133.603	8.195	62.151	12.104	57.834	6.522
56	125.816	16.614	121.341	15.173	122.393	13.855	114.548	11.377	128.401	15.827	120.556	11.427	137.636	14.304	132.484	11.659	53.717	13.184	58.335	8.657
57	121.519	10.409	118.975	4.936	107.902	11.573	112.668	3.215	129.367	9.122	111.898	5.152	137.413	6.779	124.297	2.993	56.191	7.172	55.313	2.501
58	121.1	8.876	120.717	5.341	119.916	11.439	111.742	6.282	132.023	12.294	112.652	6.2	137.448	5.787	127.034	3.909	52.995	9.032	56.162	5.833
59	125.601	13.252	127.498	12.385	119.277	11.272	114.562	7.948	133.749	11.879	117.543	7.915	145.691	11.353	130.388	8.39	58.844	10.744	59.53	7.601
60	123.495	12.823	118.957	12.361	119.782	10.915	118.039	4.401	135.552	10.902	111.982	4.964	145.022	6.202	132.908	4.724	61.166	8.944	59.422	3.265
61	-27.05	3.349	-32.514	2.831	-27.932	2.587	-21.276	2.297	-30.34	2.294	-19.563	2.466	-21.811	2.417	-24.748	2.347	-23.307	2.733	-20.22	2.539
62	-24.603	3.132	-27.185	1.677	-24.024	1.936	-16.865	1.869	-27.732	2.77	-15.395	2.702	-18.335	1.995	-21.751	1.702	-20.903	2.066	-18.147	2.216
63	-21.601	4.468	-24.019	1.161	-21.27	1.323	-14.318	1.181	-23.346	2.046	-13.027	1.717	-16.119	1.44	-18.125	1.439	-18.883	1.179	-15.389	1.844
64	-18.837	4.077	-20.359	1.819	-17.839	2.059	-13.361	2.1	-20.66	3.074	-10.875	2.944	-14.01	2.472	-17.386	2.022	-18.939	2.041	-15.59	2.186
65	-14.162	3.749	-17.12	1.111	-15.921	1.209	-11.105	1.506	-18.22	1.25	-7.974	1.377	-12.124	1.559	-11.628	1.598	-15.147	1.485	-13.106	1.739
66	-14.058	4.569	-17.104	1.585	-13.904	1.858	-8.675	2.143	-14.882	2.273	-7.28	2.016	-9.085	2.864	-11.744	1.892	-14.096	2.33	-10.979	1.713
67	-11.339	3.799	-14.274	2.47	-13.392	2.185	-8.032	2.304	-13.349	2.328	-6.404	2.363	-9.827	2.478	-12.568	2.143	-15.451	2.576	-12.011	2.363
68	-11.006	3.728	-12.861	1.979	-12.541	2.45	-8.226	1.799	-12.711	2.17	-4.739	2.065	-7.699	1.726	-8.89	1.701	-12.604	1.907	-9.848	1.753
69	-9.639	4.146	-12.495	1.649	-11.573	2.183	-5.499	1.758	-8.531	2.525	-3.196	2.605	-5.45	2.367	-7.509	1.63	-12.42	1.651	-9.665	1.719
70	-9.334	4.282	-11.014	2.351	-12.672	2.123	-4.776	2.595	-10.988	2.727	-4.012	3.05	-6.411	2.954	-7.373	2.282	-11.336	2.423	-9.285	2.236
71	-7.55	3.398	-8.518	2.312	-7.61	2.405	-4.716	2.709	-7.396	2.601	-1.573	2.692	-4.595	3.356	-5.961	2.371	-9.798	2.559	-7.531	2.343
72	-6.891	3.674	-9.225	2.761	-9.817	2.752	-4.678	2.974	-8.54	3.017	-2.081	3.287	-5.325	3.136	-7.06	3.225	-11.303	3.015	-8.184	2.899
73	-5.732	3.561	-8.036	1.445	-9.846	1.677	-4.551	1.802	-7.43	1.375	-2.909	1.677	-4.686	2.39	-6.697	1.884	-9.543	1.863	-5.811	1.781
74	-4.524	3.14	-8.149	1.599	-8.028	1.597	-3.79	1.804	-7.418	2.067	-1.803	1.977	-4.205	1.913	-5.657	2.322	-10.807	1.929	-6.164	1.888
75	-2.991	3.45	-5.459	2.404	-8.53	2.645	-2.917	2.412	-6.046	2.592	-1.998	3.018	-3.577	2.537	-6.465	2.293	-8.708	2.518	-5.118	2.479

## Sheet: Figure2c
	RBCs	HEK293T cells
Prionin-1	163928	45.83
Prionin-2	46227	45.91
Prionin-3	24036	53.28
Prionin-4	162.6	10.87
Prionin-5	42872	19.91
Prionin-6	6898	50.84
Prionin-7	91.57	28.33
Prionin-8	1202	75.95
Prionin-9	13279	29.42
Prionin-10	1.0850000e+083	52.9
Prionin-11	45.16	5.53
Prionin-12	624.2	16.1
Prionin-13	258.7	14.76
Prionin-14	41874	18.66
Prionin-15	10889	15.56
Prionin-16	4368673	30.3
Prionin-17	37451	23.72
Prionin-18	5941	20.79
Prionin-19	354.5	65.46
Prionin-20	3214	24.12
Prionin-21	1524	41.4
Prionin-22	2.5550000e+039	48.08
Prionin-23	1.0850000e+083	33.33
Prionin-24	7281340	111.2
Prionin-25	1.0850000e+083	38.35
Prionin-26	402.5	12.07
Prionin-27	1051	65.64
Prionin-28	2.1844673e+007	75
Prionin-29	43210	78.86
Prionin-30	1.0850000e+083	22.05
Prionin-31	165412	53.93
Prionin-32	24235	40.07
Prionin-33	1820094	64.52
Prionin-34	704354	152
Prionin-35	2475	137.7
Prionin-36	366.6	6.33
Prionin-37	1056	9.77
Prionin-38	230.9	30.52
Prionin-39	83619	19.61
Prionin-40	3483	68.59
Prionin-41	164165	158.5
Prionin-42	5427	54.62
Prionin-43	113575	29.17
Prionin-44	2766	52.59
Prionin-45	795.6	27.97
Prionin-46	85259	113.9
Prionin-47	7281340	35.34
Prionin-48	56226	37.93
Prionin-49	2771	43.44
Prionin-50	532483	67.39
Prionin-51	112897	32.25
Prionin-52	33511	106.1
Prionin-53	23294	431.2
Prionin-54	5617	72.92
Prionin-55	1154	30.16
Prionin-56	1.0850000e+083	80.72
Prionin-57	1.0850000e+083	76.29
Prionin-58	1298	29.67
Prionin-59	486.6	46.09
Prionin-60	1.0850000e+083	43.24
Prionin-61	983	369.8
Prionin-62	42313	85.23
Prionin-63	51993	1.49e+035
Prionin-64	59106	204.1
Prionin-65	1761	62.21
Prionin-66	26134	55.79
Prionin-67	1918	101
Prionin-68	1.0850000e+083	81.88
Prionin-69	139.4	19.11
Prionin-70	1.0850000e+083	107.9
Prionin-71	48560	22.46
Prionin-72	68064	37.82
Prionin-73	587.3	15.22
Prionin-74	1.0850000e+083	42.16
Prionin-75	1.0850000e+083	9.67

## Sheet: Figure2e
	Control	Control	Control	Control	Control	Control	Prionin-7	Prionin-7	Prionin-7	Prionin-7	Prionin-7	Prionin-7	Prionin-38	Prionin-38	Prionin-38	Prionin-38	Prionin-38	Prionin-38	Polymyxin B	Polymyxin B	Polymyxin B	Polymyxin B	Polymyxin B	Polymyxin B
Day 2	1.162800000e+010	8.830022080e+008	5.673758865e+009	2.76500000e+010	1.008400000e+010	2.272727270e+008	2.721088440e+007	2.409638550e+007	7.155635060e+007	2.25479e+06	9.917355370e+007	9.64630225e+007	2.77970813e+007	4.92610837e+007	1.00418410e+009	3.982080640e+008	1.00840336e+008	1.596169190e+007	518807	754006	181324	2.27015e+06	169779	216216
Day 4	1.077600000e+011	9.772000000e+010	7.594900000e+010	2.21480000e+010	1.331900000e+011	1.936400000e+010	2.869440459e+009	1.252600000e+010	2.536200000e+010	1.48700000e+010	7.905138340e+009	3.44830000e+010	5.29567520e+007	6.05143722e+007	1.44927536e+008	6.980802790e+007	9.37866354e+008	1.710863990e+008	1.13528855e+008	4.5045e+06	4.95049505e+007	2.18340611e+008	9.15331808e+007	1.48257969e+007

## Sheet: Figure2f
Time (days)	Control	Control	Control	Control	Control	Control	Control	Control	Control	Control	Control	Control	Prionin-7	Prionin-7	Prionin-7	Prionin-7	Prionin-7	Prionin-7	Prionin-7	Prionin-7	Prionin-7	Prionin-7	Prionin-7	Prionin-7	Prionin-38	Prionin-38	Prionin-38	Prionin-38	Prionin-38	Prionin-38	Prionin-38	Prionin-38	Prionin-38	Prionin-38	Prionin-38	Prionin-38	Polymyxin B	Polymyxin B	Polymyxin B	Polymyxin B	Polymyxin B	Polymyxin B	Polymyxin B	Polymyxin B	Polymyxin B	Polymyxin B	Polymyxin B	Polymyxin B
0	100	100	100	100	100	100	100	100	100	100	100	100	100	100	100	100	100	100	100	100	100	100	100	100	100	100	100	100	100	100	100	100	100	100	100	100	100	100	100	100	100	100	100	100	100	100	100	100
2	95	95.8	100	100	95.5	100	95.2	100	105	104.8	100	100	94.7	100	95.2	95.2	100	95.8	95.5	95.7	100	100	95	105.3	90.9	105	100	95.5	104.2	104.3	100	104.3	105	100	100	110	109.1	95.7	100	105	100	100	104.8	111.1	104.5	104.8	105.3	104.8
4							95.2	100	110	104.8	104.5	100							95.5	95.7	100	100	95	105.3							104.5	104.3	105	104.2	100	115							104.8	111.1	113.6	104.8	105.3	109.5
