# Supplementary material for: Deep learning reveals antimicrobial peptides within prions
Source: Nat Microbiol. 2026 Jun 19;11(8):2119–25. doi: 10.1038/s41564-026-02408-1 (PMC13423867; doi:10.1038/s41564-026-02408-1)
Supplement: Supplementary file 4 — Bars show peptide counts per phylum. [file 41564_2026_2408_MOESM4_ESM.xlsx]

## Sheet: ExtendedDataFigure1
Phylum	Count
Ascomycota	45
Nematoda	12
Chordata	9
Basidiomycota	5
Platyhelminthes	1
Chlorophyta	1
Proteobacteria	1
Actinobacteria	1
