# Supplementary material for: Deep learning reveals antimicrobial peptides within prions
Source: Nat Microbiol. 2026 Jun 19;11(8):2119–25. doi: 10.1038/s41564-026-02408-1 (PMC13423867; doi:10.1038/s41564-026-02408-1)
Supplement: Supplementary file 5 — Comparison of amino acid frequency in prionins with known AMPs from the DBAASP, APD3, and DRAMP 3.0 databases (a). Distribution of some of the most important physicochemical properties for peptides with predicted antimicrobial activity, compared with AMPs from DBAASP, APD3, and DRAMP 3.0: net charge(b), length (c) and normalized hydrophobicity (d). Isoelectric point (e), normalized hydrophobic moment (f) and linear moment (g), reflecting the amphipathicity of the molecules, which directly influences their interactions with bacterial membranes. Amphiphilicity index (h) and disordered conformation propensity (i), both of which are closely correlated with the mechanism of action, specifically how peptides interact with membrane lipids to exert antimicrobial activity. Propensity to aggregate in vitro, correlated with the supramolecular arrangement of the molecules and potential toxicity(j). [file 41564_2026_2408_MOESM5_ESM.xlsx]

## Sheet: ExtendedDataFigure2a
	Candidate prionins	Databases
A	0.037757	0.0733432
C	0.0001369	0.0348443
D	0.00925444	0.0187349
E	0.0489828	0.0233376
F	0.0409605	0.0474083
G	0.0272431	0.0795424
H	0.0263669	0.0212054
I	0.0381951	0.0665873
K	0.174876	0.145379
L	0.127016	0.107846
M	0.0119651	0.00975513
N	0.0283931	0.0276407
P	0.0541577	0.0407404
Q	0.0556635	0.0242574
R	0.157271	0.0965399
S	0.0377844	0.040321
T	0.0383594	0.0288883
V	0.0416998	0.0535969
W	0.0300906	0.0384813
Y	0.0138269	0.0215508

## Sheet: ExtendedDataFigure2b
Databases	Candidate prionins
2	6
1	6
4	8
5	8
5	3
9	9
6	7
1	4
5	9
-3	8
3	5
5	5
5	8
3	7
2	6
2	12
10	5
3	6
3	4
3	11
4	5
2	6
2	6
0	7
7	6
3	6
0	9
7	5
-5	5
-1	10
1	6
2	7
3	11
4	7
4	4
5	3
-4	7
6	12
5	6
3	4
3	8
4	6
4	7
0	5
7	7
1	2
36	5
2	10
2	4
-2	6
1	11
3	6
3	9
-5	7
2	6
1	7
6	7
6	6
7	9
6	9
-1	3
3	9
3	9
3	7
4	6
2	9
5	5
9	7
4	11
6	8
9	8
2	5
8	5
4	9
7	6
2
3
-1
3
3
3
-1
5
3
4
-4
3
3
4
5
2
9
4
4
4
0
-1
6
5
6
2
5
4
3
6
4
11
1
3
2
4
8
10
5
5
-2
0
3
3
0
8
7
2
7
4
6
1
3
0
0
17
0
2
10
3
4
7
5
4
5
-5
1
5
-2
3
5
3
4
-5
5
2
1
12
6
4
5
5
6
3
5
3
0
7
3
2
2
6
4
-4
5
2
3
9
5
4
4
0
4
2
0
7
6
-3
5
6
7
1
0
3
4
4
5
-2
5
8
5
7
-1
3
2
8
2
3
2
4
5
2
1
8
2
-2
4
3
1
4
3
3
0
6
3
2
8
7
3
9
4
5
5
3
-3
7
12
5
12
8
8
3
4
0
4
1
2
4
3
1
0
5
-1
3
8
3
1
2
3
3
4
5
3
-1
2
1
2
2
3
0
5
6
3
6
1
3
5
3
2
5
3
6
0
3
3
3
7
4
5
1
11
2
5
-9
4
1
4
6
7
8
5
5
6
-8
3
7
3
4
3
2
5
1
2
2
4
2
3
4
-3
6
7
-4
3
1
7
5
2
8
4
5
0
1
6
2
2
-6
5
6
2
5
3
0
2
2
2
5
2
4
3
2
3
2
5
5
0
0
10
7
4
3
7
8
2
1
6
0
6
3
-1
4
6
4
5
7
1
1
6
7
6
4
6
-1
-2
6
3
1
9
2
0
1
3
5
0
-3
1
8
2
10
4
2
3
-1
2
4
3
6
-2
4
3
24
2
4
2
3
7
4
11
4
3
4
6
5
3
4
3
5
3
1
1
7
2
2
-3
3
3
4
5
2
2
11
2
5
2
4
11
6
-4
4
5
4
5
7
6
4
5
0
4
4
5
8
4
4
5
1
3
0
5
0
-4
4
3
3
-1
5
0
2
5
3
3
0
5
2
8
2
3
4
6
0
3
5
8
3
4
5
-1
0
4
4
4
4
9
2
2
3
3
5
-5
5
2
2
0
1
1
5
3
4
2
3
4
6
2
7
2
3
4
-2
4
-2
4
6
-3
1
6
-2
8
3
1
6
4
4
3
7
4
0
-1
7
12
4
1
4
6
2
2
3
5
2
3
0
3
3
3
12
3
2
5
13
11
4
1
7
3
5
7
-5
4
12
-3
4
7
3
4
1
4
2
2
6
6
5
7
4
-2
4
6
4
-1
3
7
5
3
4
1
2
3
0
2
3
2
8
5
2
4
1
3
6
4
2
2
3
2
1
5
1
0
2
-3
4
7
7
10
5
5
1
3
3
5
-2
5
1
5
2
1
2
-2
3
1
12
2
7
2
4
-3
6
4
3
1
4
0
5
3
1
1
3
12
-2
-2
3
2
3
3
4
4
17
3
3
2
-5
0
1
8
3
4
3
-1
1
3
2
6
3
3
2
10
2
1
0
1
4
4
0
2
3
-4
5
3
5
4
4
0
5
2
2
4
-3
1
2
5
1
6
1
9
7
4
3
4
7
6
3
-1
7
2
6
1
5
4
3
11
3
6
6
2
1
-1
5
3
3
5
2
2
6
1
1
3
7
5
12
3
-1
4
5
4
6
5
1
-1
7
7
5
3
1
2
4
3
-4
1
6
5
0
3
10
4
4
3
0
3
1
3
2
2
3
2
1
4
0
5
0
-2
4
3
-2
0
5
0
3
2
3
3
10
7
2
9
11
11
3
-3
0
9
4
5
2
0
3
1
-2
4
7
5
2
2
-1
0
3
1
2
7
7
3
2
3
0
6
3
-3
1
7
5
5
3
4
1
3
3
13
7
2
-3
-2
7
7
4
2
0
6
3
2
2
4
3
0
8
4
4
0
4
0
2
3
5
6
7
2
-4
4
6
5
10
5
4
1
-1
-2
3
3
5
6
12
4
5
5
7
2
2
6
7
6
3
8
0
5
7
3
6
4
6
3
2
1
6
3
4
4
6
2
-2
-3
7
5
1
2
-3
0
3
3
5
-2
19
3
5
2
3
3
2
5
0
1
3
5
5
6
3
4
4
7
2
6
6
3
5
6
3
1
2
-1
3
3
4
5
1
4
2
-1
3
6
2
5
7
1
2
-1
2
4
4
3
2
4
-5
4
3
-2
8
2
2
2
0
4
3
0
3
3
4
1
3
4
-1
5
6
3
4
7
5
4
2
4
7
0
6
4
-5
3
-1
0
3
2
5
3
2
-1
-2
1
5
3
4
-1
6
3
2
3
8
-4
4
2
5
1
2
2
5
6
-1
0
3
5
3
2
-1
6
-3
-3
4
1
0
5
2
10
7
-2
2
3
7
4
4
7
5
3
4
14
6
11
4
2
5
12
3
1
10
1
4
5
1
5
12
3
6
3
4
5
6
2
3
2
8
1
0
6
8
2
1
6
5
3
9
1
6
3
4
3
1
5
7
-1
6
12
3
3
3
7
4
2
2
1
3
1
0
6
6
4
6
2
7
5
8
4
4
5
2
5
3
4
6
10
5
3
4
6
2
6
2
5
4
2
4
8
2
0
4
0
2
5
2
5
8
4
5
1
1
2
4
9
0
1
3
9
-2
1
3
2
-2
5
3
4
3
5
4
5
-1
2
7
-1
0
2
3
3
4
8
2
5
2
4
0
2
0
4
5
5
11
-2
5
8
4
0
10
4
1
0
-5
5
4
-4
6
-1
3
1
3
4
5
3
-6
3
0
6
6
5
1
5
6
0
0
3
4
0
5
10
-1
2
2
6
12
2
1
4
2
4
0
0
5
3
8
4
6
5
-1
3
-1
5
-5
8
-1
5
5
6
5
4
0
5
8
11
-1
8
1
-5
3
2
2
3
3
9
4
1
10
5
3
1
6
2
2
4
1
5
4
6
15
7
1
5
0
2
4
4
9
4
2
5
4
2
-2
12
3
3
2
6
5
1
6
5
4
2
5
6
6
-3
0
7
4
5
2
7
6
10
12
4
4
6
7
0
10
4
3
1
8
4
1
1
4
-2
1
2
5
6
7
2
5
2
0
4
1
7
8
0
6
5
0
4
-6
5
4
6
5
6
12
5
3
5
5
0
3
3
6
2
5
6
-1
2
0
5
2
2
5
7
5
2
6
8
5
1
0
4
12
2
12
3
4
5
3
7
1
3
2
4
5
5
4
1
5
7
7
3
-1
9
6
4
5
3
3
2
5
-3
-1
-1
4
7
3
5
1
2
2
6
4
0
-3
3
7
-1
4
0
4
5
2
3
0
5
3
-1
2
-2
3
6
1
2
4
-2
1
-2
5
1
9
9
4
4
6
6
1
2
5
12
3
4
5
5
3
3
2
0
3
7
5
6
-1
6
4
3
2
-5
3
5
-5
4
5
3
-4
1
4
-1
3
0
2
6
0
2
1
8
2
4
3
2
4
5
1
6
6
9
0
7
2
3
4
2
0
3
3
2
-4
5
0
4
-2
3
-1
1
7
6
4
2
4
4
0
2
6
1
9
-3
6
6
-1
3
0
4
4
3
4
5
5
10
4
5
5
1
0
4
3
-1
2
6
1
0
3
5
2
6
2
3
3
2
8
1
2
2
5
3
7
0
2
4
4
7
4
2
5
1
1
2
12
4
4
5
6
2
-7
4
2
4
5
3
7
5
1
7
6
-2
-1
7
8
10
12
5
0
2
1
2
1
4
8
4
4
0
2
4
5
0
5
1
4
12
-2
3
4
20
4
0
3
5
6
-1
5
5
4
2
-3
4
6
2
-2
4
5
0
11
4
0
12
-1
-1
1
-1
5
-1
1
8
4
4
4
5
6
2
3
4
2
-2
2
4
6
0
2
2
7
5
-3
4
5
2
4
4
5
3
5
3
-3
3
1
6
-2
7
1
3
4
7
6
-1
6
2
0
5
12
-5
3
3
-4
-2
1
-3
1
3
4
2
3
3
4
4
3
5
2
2
3
5
10
-2
1
6
4
7
5
2
4
4
2
5
1
4
13
5
0
-1
7
-4
0
5
-2
4
3
-2
4
5
1
0
4
3
5
5
4
4
4
0
6
2
2
2
5
1
4
3
1
5
8
3
5
7
1
5
4
-2
4
21
-1
2
0
3
2
4
4
2
3
1
2
10
4
2
4
5
12
3
3
8
1
4
1
3
4
5
11
3
2
2
3
5
6
15
12
-1
2
4
5
2
7
3
5
4
5
4
2
0
2
3
5
4
5
8
4
-3
4
2
3
3
-2
3
2
2
1
4
3
8
4
5
4
5
7
1
8
5
3
-2
5
4
-1
4
2
-6
1
-2
4
5
4
8
1
4
0
3
4
6
8
6
2
8
3
6
9
2
7
1
2
3
3
0
1
1
5
6
2
3
5
3
14
5
5
2
4
5
5
5
3
3
1
-1
12
4
5
5
1
1
4
5
4
5
5
5
-3
3
5
2
4
6
9
10
1
5
3
2
-4
3
-2
5
4
4
3
3
3
-2
-5
12
-1
3
3
-3
3
-1
7
3
4
-1
2
-1
2
0
2
3
3
-1
5
-6
0
[truncated: 17,763 more rows]

## Sheet: ExtendedDataFigure2c
Databases	Candidate prionins
13	15
30	18
12	16
13	22
19	13
14	25
9	24
44	10
9	24
31	20
39	19
19	20
20	25
9	19
44	34
24	38
46	16
30	23
12	12
13	36
15	13
31	19
29	21
10	23
25	22
12	24
16	48
32	18
30	12
9	36
16	26
13	16
18	47
42	17
21	10
32	11
20	36
9	41
34	27
16	15
12	34
21	13
31	23
33	21
23	22
33	13
42	17
17	50
9	12
12	20
30	35
11	22
9	49
35	24
10	45
6	40
36	24
14	45
10	36
17	49
7	15
17	47
50	49
13	43
9	29
15	38
18	17
29	31
16	50
12	49
25	29
21	15
17	18
18	25
30	24
11
9
19
9
12
13
17
11
9
7
49
36
24
12
13
9
27
10
21
12
10
15
28
21
17
19
46
17
12
11
12
34
36
29
9
12
21
29
20
20
25
20
14
10
9
46
21
18
39
24
21
12
33
21
30
25
29
9
10
9
10
18
10
11
33
36
47
12
15
33
23
28
28
38
21
28
17
28
21
13
42
12
10
30
20
21
6
40
12
17
33
18
21
42
17
20
12
39
21
9
15
38
29
39
4
12
19
31
12
46
22
20
18
18
9
21
12
11
23
16
15
12
15
18
41
40
33
12
21
24
10
18
28
35
8
27
13
12
11
34
15
8
5
12
28
9
36
29
17
17
12
9
32
33
34
28
42
21
22
25
33
9
21
5
12
42
37
14
15
15
20
13
13
15
21
20
13
31
12
39
21
31
33
15
9
22
9
13
12
4
50
14
15
50
47
12
10
20
9
20
9
10
19
23
50
9
35
13
48
7
45
44
15
28
16
11
15
9
21
25
11
26
16
35
10
50
28
15
17
14
46
10
14
12
43
9
12
49
11
18
12
18
18
31
19
21
9
37
21
23
26
26
47
22
27
21
12
26
36
12
23
14
47
44
15
12
27
10
12
5
20
25
26
15
14
8
18
16
19
12
17
21
9
31
9
21
50
9
30
12
50
12
12
23
13
36
15
22
50
11
36
7
38
26
27
11
49
9
7
7
17
50
35
37
10
14
20
28
44
14
15
11
9
9
13
22
36
15
14
48
13
28
9
46
35
16
29
12
13
14
11
15
11
20
9
15
41
20
34
18
13
16
19
41
13
12
19
9
33
20
14
20
7
24
43
37
35
8
23
12
21
18
45
18
8
8
12
12
37
26
24
9
17
6
18
11
21
23
6
25
9
13
9
21
14
11
10
9
8
35
19
9
47
26
12
20
49
34
9
46
28
12
12
12
36
30
21
17
25
9
13
20
47
8
44
13
33
9
9
21
6
19
22
21
7
34
11
28
12
26
43
15
9
12
14
20
12
18
21
37
4
13
10
8
42
13
43
15
37
17
22
17
15
24
14
21
37
12
25
44
13
16
24
9
9
37
10
11
13
36
37
45
12
9
46
40
24
19
11
35
20
16
21
35
20
37
20
20
18
12
15
14
25
45
13
50
21
22
47
12
10
12
41
9
42
33
15
20
17
20
13
9
29
25
9
15
39
33
21
15
46
23
31
18
12
10
13
14
25
14
21
8
36
9
50
21
45
32
32
10
12
34
30
9
12
28
9
24
43
14
10
8
44
9
31
37
35
21
20
8
34
47
12
29
19
9
38
34
8
9
18
26
29
34
46
21
9
18
12
27
9
25
20
12
12
27
22
19
17
11
9
18
6
22
9
25
12
9
33
9
48
9
6
4
42
36
9
46
33
40
4
25
22
18
32
24
13
12
17
20
20
22
15
9
35
23
19
14
17
14
9
20
9
21
18
12
18
14
23
35
33
22
13
26
24
12
35
9
9
14
30
15
12
12
18
12
25
21
18
16
9
14
13
26
12
9
33
9
12
16
24
8
33
18
44
15
12
20
6
21
9
28
9
13
12
46
29
19
12
21
50
20
23
7
13
9
22
33
41
11
10
24
9
15
20
8
12
27
34
11
24
17
39
12
12
45
44
20
45
20
37
37
36
5
38
40
14
9
50
25
12
31
28
42
41
9
25
6
13
9
14
25
18
19
23
9
31
30
15
20
20
13
15
18
27
8
9
20
12
50
35
35
9
31
35
11
12
12
9
8
15
12
15
44
26
13
29
29
25
12
12
12
18
13
12
37
26
36
24
22
9
12
15
19
32
17
17
27
41
40
9
21
27
37
9
22
10
16
35
15
27
16
16
24
25
14
9
23
36
19
41
37
9
11
18
14
23
7
35
12
9
10
9
31
24
15
13
35
19
13
23
50
4
47
12
18
50
12
9
9
26
14
5
29
11
30
11
13
21
9
18
6
12
21
8
50
18
16
46
40
21
12
8
30
17
13
17
12
30
12
21
13
19
21
45
13
20
9
41
50
15
7
24
31
15
29
41
15
7
26
38
31
20
8
47
21
12
12
5
12
20
11
21
24
33
16
43
17
20
9
9
34
4
23
9
29
12
37
31
8
13
21
16
31
12
31
14
10
10
21
7
26
12
9
13
16
36
13
9
21
12
29
16
9
21
32
22
29
12
8
27
9
16
36
40
22
28
8
20
9
44
10
17
26
13
14
15
12
44
21
21
15
28
17
20
9
9
15
37
19
7
20
20
8
21
7
18
29
12
50
8
24
8
50
15
9
34
25
29
28
25
34
23
18
23
12
33
20
6
12
34
50
17
13
20
18
9
17
37
9
12
9
48
12
9
9
8
9
10
48
24
9
24
37
9
21
26
32
11
13
17
14
17
12
20
24
37
10
35
40
22
9
15
9
21
12
18
29
21
33
12
18
37
19
12
9
19
20
6
9
33
15
12
21
19
13
18
33
23
45
18
12
9
5
37
9
12
20
50
25
25
19
7
37
45
29
20
12
9
12
25
7
18
9
9
6
15
13
21
25
9
26
44
9
18
12
16
41
11
11
19
36
20
20
36
14
5
15
11
28
21
50
9
26
12
16
22
9
19
15
21
14
32
6
12
13
39
18
10
24
9
12
23
32
33
4
12
9
9
14
11
9
13
27
12
15
29
15
44
36
37
36
28
47
25
12
19
17
12
14
47
29
46
18
26
16
36
14
20
15
8
9
36
47
23
26
50
9
7
22
9
12
12
15
50
16
21
18
20
23
50
15
9
9
9
27
12
12
12
21
28
28
32
28
19
9
16
21
19
25
30
21
44
18
29
28
32
5
17
46
28
28
21
14
29
29
20
24
46
32
11
42
10
8
6
45
12
9
31
9
14
5
15
12
18
16
9
31
9
18
40
19
25
17
38
18
46
6
28
36
12
18
12
21
9
37
25
9
9
12
26
8
12
38
9
35
17
11
9
13
21
9
9
46
39
18
27
24
38
10
18
4
50
49
21
12
23
12
22
45
12
20
24
28
9
12
12
9
14
20
19
17
26
28
18
18
20
18
23
22
20
9
5
44
10
12
17
9
20
9
13
38
13
9
6
35
29
45
21
12
38
13
21
8
7
11
12
33
14
7
10
23
22
15
9
18
12
17
41
21
25
37
42
12
24
25
38
16
13
18
37
6
11
17
50
15
41
7
23
11
17
39
38
17
24
11
41
19
5
16
25
36
21
9
9
23
13
9
42
9
13
28
17
8
40
16
34
13
36
13
9
20
11
44
13
26
34
13
18
50
28
12
23
17
9
9
18
36
46
30
9
12
12
33
19
38
37
12
35
21
12
36
21
10
21
27
25
25
13
13
8
10
8
21
22
9
47
13
29
42
10
50
15
27
9
25
9
37
12
13
36
25
13
6
25
9
34
9
17
24
14
30
13
21
23
7
9
6
17
12
17
12
12
17
23
13
39
37
21
12
21
17
12
8
19
9
12
12
23
21
9
13
16
36
8
42
14
39
45
32
21
39
31
23
16
13
9
35
9
12
24
9
25
25
30
17
17
21
31
13
35
14
45
12
20
44
12
42
10
16
33
15
36
28
42
21
38
10
8
11
31
24
24
6
30
15
19
13
5
18
42
13
37
12
22
12
16
22
14
7
33
9
18
26
17
16
31
7
5
22
35
27
9
38
28
18
12
9
6
18
46
38
9
21
21
23
20
7
12
9
49
18
10
10
9
23
41
37
39
13
20
35
46
13
10
9
20
15
24
8
23
21
12
23
21
9
34
28
21
34
20
24
17
20
30
18
9
21
19
33
37
42
12
24
12
31
49
17
23
21
20
10
15
5
36
12
50
44
23
12
9
16
21
33
9
12
11
25
9
12
6
20
15
16
34
18
20
35
10
18
19
22
11
20
30
32
28
6
15
15
9
15
12
14
13
9
46
9
27
24
11
12
23
29
14
28
30
28
22
14
9
12
16
20
20
15
9
9
39
12
34
39
42
22
21
50
15
18
12
12
21
9
9
9
28
31
9
37
44
9
22
9
20
21
30
10
13
10
20
19
9
15
11
22
11
20
20
12
10
44
13
30
18
18
31
12
16
45
19
10
6
28
34
24
37
37
40
16
9
16
32
33
19
36
20
34
31
26
15
39
38
38
28
9
22
12
13
13
19
9
25
39
13
13
13
45
16
20
20
32
22
12
9
36
28
10
7
30
21
37
10
11
7
47
8
12
21
21
21
29
25
13
9
12
30
23
41
13
33
8
13
42
16
31
18
21
9
20
10
12
15
36
33
30
20
28
9
20
25
18
11
12
9
6
11
10
42
23
9
12
29
12
31
30
[truncated: 17,776 more rows]

## Sheet: ExtendedDataFigure2d
Databases	Candidate prionins
-0.31	0.39
-0.12	0.24
0.18	0.64
0.39	0.36
0.3	-0.2
0.83	0.27
1.24	0.11
-0.12	0.51
1.1	0.45
-0.05	0.64
0.28	0.24
0.39	0.16
-0.26	0.45
0.03	0.42
0.17	0.37
-0.04	0.57
0.37	-0.01
-0.13	0
-0.07	0.2
0.01	0.69
0.16	0.1
-0.08	0.25
0.45	0
-0.07	0.29
0.2	0.2
-0.13	0.18
0.05	0.51
-0.02	0.45
0.09	0.54
0.16	0.49
-0.65	0.39
0.13	0.48
-0.04	0.39
0.03	0.63
0.19	0.56
-0.13	-0.2
0.02	0.14
1.27	0.31
0.18	0.22
0.35	-0.19
-0.16	0.56
0.34	0.76
-0.08	0.3
0.08	0.17
0.76	0.4
-0.25	-0.37
1.69	0.47
-0.24	0.42
-0.21	0.21
-0.42	0.11
-0.04	0.23
0.13	0.3
0.11	0.57
-0.22	0.23
-0.04	0.25
-0.29	0.19
0.33	0.41
0.4	0.09
1.22	0.24
0.22	0.47
-0.45	-0.03
0.2	0.44
0.09	0.43
-0.28	0.22
0.44	0.4
-0.29	0.35
0.26	0.09
0.71	0.16
0.13	0.31
0.78	0.15
0.28	0.21
-0.46	0.22
0.66	0.27
0.19	0.49
0	0.1
-0.14
0.49
-0.46
0.61
-0.17
-0.35
-0.47
0.4
0.11
0.95
0
0.14
-0.36
0.2
0.69
0.48
0.03
0.6
0.1
0.31
-0.63
-0.62
0.29
0.35
0.42
-0.17
-0.1
0.42
0.33
0.98
0.16
0.24
-0.21
0
0.19
0.19
0.27
0.27
0.27
0.11
-0.2
-0.48
-0.17
0.25
-0.65
0.26
-0.03
0.06
0.13
-0.39
0.47
-0.31
-0.12
-0.65
-0.14
1.26
0.2
0.02
2.53
0.44
0.43
0.58
1.07
0.42
-0.09
-0.45
0.33
0.43
0.39
-0.13
0.26
-0.12
-0.21
-0.13
0.24
0
-0.55
0.5
0.36
0.19
0.04
1.03
0.65
-0.06
-0.27
0.02
0.32
0.21
-0.04
0.15
-0.08
0.39
0.22
-0.13
0.25
0.08
0.28
0.13
-0.09
0.82
0.68
-0.37
0.1
-0.11
-0.48
0.61
0.07
0.12
0.69
-0.2
0.18
-0.18
-0.07
-0.35
0.32
-0.26
0.37
-0.34
0.15
1
0.84
0.62
0.39
0.06
0
0.22
-0.18
0.34
-0.08
-0.29
0.63
0.07
-0.26
0.45
0.16
0.24
0.54
-0.07
0.33
0.11
-0.25
0.46
0.02
0.45
0.02
0.11
0.37
-0.14
0.37
1.6
0.17
0.82
0.29
-0.18
-0.05
0.29
0.46
0.34
1.24
0.32
0.35
0.31
0.19
1.08
0.25
0.19
0.15
0.23
-0.06
-0.41
0.36
0.18
-0.17
-0.01
0.07
-0.29
-0.66
-0.08
-0.06
-0.38
0.24
0.33
-0.12
0.58
0.21
-0.19
0.47
-0.52
0.26
0.35
0.19
0.34
-0.04
0.09
0.07
-0.08
0.19
-0.47
0.16
0.29
0.19
0.68
0.1
-0.27
0.15
-0.21
0.21
0.1
-0.01
-0.3
0.4
-0.13
0.87
-0.03
-0.09
-0.09
-0.07
1.09
0.46
-0.14
0.07
0.43
0.08
0.26
0.14
0
-0.09
0.05
-0.14
0.1
0.05
0.02
0.03
-0.18
0.18
-0.04
-0.18
0.03
-0.15
0.54
0.69
0.23
-0.12
-0.23
0.46
0.34
-0.56
0.22
0.2
0.15
-0.34
-0.11
0.37
0.17
-0.19
-0.1
0.42
-0.07
0.16
0.29
-0.13
-0.35
-0.2
-0.1
0.03
0.39
0.17
0.7
0.24
0.06
0.3
-0.28
0.06
0.05
0.15
0.42
0.86
0.13
-0.15
-0.04
0.31
0.27
-0.22
-0.04
1.21
0.25
0.25
-0.03
-0.14
0.68
0.39
0.23
0.49
-0.06
-0.54
-0.08
-0.01
0.02
0.28
0.3
0.38
-0.17
-0.18
0.12
-0.31
-0.03
0.34
-0.2
-0.12
-0.29
0.06
0.21
0.28
0.05
0.02
0.4
0.01
0.73
0.03
-0.29
0.27
-0.4
0.04
0.26
0.44
0.24
0.13
-0.01
-0.22
0.22
-0.02
0.07
0.44
0.1
0.38
-0.33
0.18
0.22
-0.06
-0.11
0.97
0.59
0.2
-0.19
0.55
0.31
-0.01
-0.06
0.29
0.65
-0.22
0.37
0.09
0.08
-0.14
0.15
-0.01
-0.1
-0.13
0.73
0.18
0.48
0.69
0.14
0.15
-0.09
0.02
0.73
-0.06
0.15
0.15
0.1
0.95
0.05
1.09
-0.53
0.26
0.05
-0.17
0.12
-0.32
0.58
0.38
-0.34
-0.11
-0.15
0.35
0.04
0.61
-0.19
0.56
0.07
-0.34
0.26
-0.76
-0.32
0.59
0.5
0.23
0.07
0.32
0
0.3
-0.1
-0.06
-0.2
0.35
-0.14
0.28
-0.09
0.12
0.32
0.09
0.45
-0.02
-0.04
-0.32
0.33
-0.14
0.51
1
-0.46
-0.05
0.23
-0.07
0.71
0.05
0.64
-0.34
-0.46
0.11
-0.47
-0.43
0.32
0.57
0.05
-0.38
-0.05
0.31
0.07
-0.07
0.84
-0.1
-0.1
0.44
-0.15
0.22
0.23
0.18
-0.05
0.61
-0.39
1.09
0.02
0.25
-0.08
0.09
0.13
-0.17
-0.12
0.49
0.12
-0.13
0.04
-0.27
0.53
0.49
0.15
-0.01
0.03
0.3
0.14
-0.11
0.22
1.15
-0.04
0.19
-0.19
0.05
0.03
0.29
0.36
0.32
0.34
-0.1
0.53
0.56
-0.06
0.12
-0.01
-0.01
0.63
0.75
-0.01
-0.05
0.49
0.1
-0.16
0.34
0.23
0.24
0.01
-0.1
-0.04
-0.26
0.26
0.42
-0.1
0.3
0.15
-0.1
0.18
0.28
0.66
-0.03
-0.14
0.63
0.21
-0.38
-0.05
-0.59
0.05
0
-0.17
0.23
0.12
0.12
0.45
0.33
-0.04
0
-0.02
-0.17
0.57
0.56
0.36
0.04
0.19
-0.36
0.1
0.25
0.33
0.02
0.23
0.11
0.21
0.14
-0.06
0.41
0.79
0.37
-0.2
-0.07
0.36
0.46
0.07
0.47
0.11
0.16
-0.24
0.06
-0.15
-0.1
0.22
0.23
0.44
0.89
0.34
-0.37
1.29
-0.11
0.98
0.15
0.08
-0.13
0.45
0
0.22
0.76
-0.19
-0.54
0.92
0.31
0.01
-0.08
-0.18
0.33
0.07
0.38
-0.19
0.56
1.25
-0.3
0.01
-0.01
0.22
-0.21
-0.47
0.81
0.23
0.56
0
0
-0.06
0.28
-0.13
0.34
0.43
0.12
0.24
0.1
0.09
0.1
-0.3
-0.19
0.03
0.58
-0.45
-0.22
-0.01
0.82
-0.16
-0.44
0.14
0.37
-0.03
-0.59
0.38
-0.34
-0.54
-0.31
0.12
-0.05
0.17
0.3
0.14
0.56
-0.08
0.88
0.75
0.48
-0.29
0.35
0.13
0.15
-0.13
-0.24
0.74
-0.29
0.01
-0.18
0
0.53
-0.3
0.58
-0.24
0.01
0.6
0.15
-0.55
-0.53
0.35
0.32
-0.12
0.03
-0.26
-0.13
0.36
-0.58
0.15
0.56
0.53
0.59
0.86
0.01
-0.35
-0.14
0.94
0.15
0.21
-0.06
0.45
-0.34
0.26
0.19
-0.1
-0.07
0.26
0.62
0.1
0.43
-0.1
-0.21
0.2
0.52
-0.26
-0.13
0.6
0.13
0.23
0.1
-0.64
-0.12
-0.31
-0.01
0.28
-0.41
-0.22
0.06
0.08
0.65
-0.71
1.02
0.13
-0.47
0.64
-0.1
0.18
-0.04
0.42
-0.21
0.31
0.19
-0.17
-0.2
0.27
0.09
-0.4
0.15
1.14
0.42
-0.24
0.02
0.14
0.2
0.01
0.29
0.38
0
-0.12
-0.31
0.19
-0.07
0.27
-0.06
-0.19
-0.13
0.17
-0.55
0.5
-0.28
-0.11
0.59
0.14
-0.01
0.01
0.02
0.03
0.61
-0.5
-0.29
-0.52
0.76
0.05
-0.09
0.3
0.64
-0.52
-0.12
0.12
0.45
0.36
-0.05
0.16
-0.09
1.29
0.94
0.14
-0.42
-0.37
0.87
-0.04
0.16
0.02
0.1
-0.04
-0.17
0.64
-0.14
0.31
0.02
0.31
0.31
0.08
-0.23
0.17
0.06
0.16
-0.12
-0.26
0.56
0.74
-0.09
0.54
0.29
0.22
-0.54
-0.54
-0.04
-0.03
0.27
0.36
0.18
0.45
0.3
0.36
0.4
0.13
0.11
0.32
0.14
0.1
0.23
-0.06
-0.14
-0.04
1.08
0.02
0.23
0.07
-0.04
0.28
0.06
0.08
-0.3
0.55
-0.32
1.04
-0.05
0.72
0.39
-0.24
0.05
0.2
-0.28
0.24
-0.3
0.01
-0.45
0
-0.33
0.16
-0.32
0.55
-0.06
0.13
-0.06
0.29
0.62
0.06
0.35
-0.01
0.46
-0.03
0.75
-0.08
0.28
-0.04
0.18
0.38
0.31
0.42
0.94
0.44
0.39
0.21
0.58
0.46
0.01
-0.1
-0.42
-0.01
0.54
0.24
0.22
-0.36
0.59
-0.15
-0.18
0.26
0.44
-0.2
0
0.43
-0.32
-0.13
-0.06
-0.02
-0.03
0.07
-0.04
-0.13
-0.35
0.15
0.24
0.14
-0.11
0.8
-0.4
-0.07
0.08
-0.24
-0.33
0.3
-0.01
-0.37
-0.04
-0.09
0.77
0.32
-0.32
0.04
0.33
0.15
-0.13
0.35
0.1
-0.11
-0.1
0.14
0.56
0.46
-0.53
0.35
0.61
0.11
-0.14
-0.27
-0.23
0.32
0.08
0.29
0.32
0.31
0.03
0.1
-0.35
0.18
0.43
0.24
0.16
-0.13
0.3
0.05
-0.08
1
0.1
0.05
-0.09
0.33
-0.36
0.07
0.07
0.86
0.42
-0.17
0.03
-0.05
0.39
0.45
-0.17
0.14
0.3
0
-0.17
0.33
0.12
-0.09
0.48
0.12
0.39
1.2
-0.24
-0.17
-0.03
0.47
-0.11
0.27
-0.18
0.03
0.1
0.22
0.15
0.07
0.51
0.59
0.62
-0.05
0.53
-0.03
-0.07
0.27
-0.53
0.72
0.33
0.57
0.06
0.85
-0.11
0.27
0.41
-0.27
1.05
0.12
-0.46
0.18
0.16
-0.09
0.37
-0.18
-0.14
0.04
-0.27
-0.62
0.12
0.84
-0.19
0.37
0.49
0.73
0.27
0.14
-0.14
0.23
0.23
0.26
-0.5
0.47
0.48
0.51
-0.04
0.2
0.27
0.11
-0.02
0.35
-0.2
0.38
-0.4
0.15
0.14
1.07
-0.38
0.02
0.09
0.64
0
0.32
0.28
0.27
0.08
-0.45
-0.12
-0.09
-0.27
0.08
0.33
0.33
0.23
0
0.31
-0.18
0.57
-0.1
0.26
0.12
-0.17
-0.22
0.26
0.27
0.08
0.26
-0.01
-0.48
0.36
0.08
-0.06
0.23
1.22
0.81
-0.16
-0.36
0.93
0.23
0.38
-0.06
-0.11
-0.1
0.1
0.24
0.5
-0.11
0.06
0.56
-0.15
0.32
0.07
-0.15
0.18
-0.19
0
-0.13
0.34
0.09
0.1
-0.19
-0.34
-0.04
0.83
0.11
0.31
-0.17
0.46
-0.18
0.29
-0.89
0.2
-0.62
-0.15
0.05
0.79
0.27
-0.03
0.86
0.58
0.02
-0.18
0.31
0.02
-0.13
0.3
0.05
0.43
-0.12
0.17
0.31
-0.3
-0.31
-0.28
-0.11
0.21
0.19
0.18
0.19
0.13
0.29
0.52
1.27
0.38
-0.34
0.34
0.38
-0.24
-0.54
-0.03
0.56
0.13
0.18
2.32
-0.35
0.44
-0.31
0.23
0.39
0.09
0.59
0.19
0.16
0.75
-0.16
-0.17
1.12
-0.02
0.56
0.13
0.07
-0.11
-0.29
0.14
-0.03
0.2
-0.03
0.28
-0.23
-0.08
0.5
0.17
0.14
0.19
-0.18
0.31
0.72
0.34
-0.56
0.09
-0.45
-0.1
-0.07
-0.17
0.2
0.42
0.3
0.41
0.22
-0.47
0.21
0.22
0.41
0.25
0.34
0
0
0.2
-0.31
0.22
0.05
0.28
1.97
0.09
-0.2
0.21
-0.35
0.13
0.31
0.4
0.29
0.21
-0.11
0.33
0.17
0.2
0.15
0.56
-0.03
-0.08
-0.13
0.2
0.3
-0.49
-0.12
0.22
0.15
-0.03
0.2
-0.25
0.43
-0.07
0.27
0.49
-0.13
-0.07
-0.14
0.51
0.33
0.83
0.3
-0.2
-0.28
0.19
0.08
-0.23
0.4
0.49
0.41
0.46
0.24
0.16
-0.25
-0.01
0.36
-0.6
-0.03
-0.06
0.43
0.4
0.12
-0.14
0.39
0.23
-0.19
0.1
-0.4
0.2
0.89
-0.39
0.44
0.16
-0.44
-0.03
0.07
0.43
-0.12
0.85
0.39
1.12
0.49
0.18
0
0.75
0.1
-0.34
0.39
-0.17
-0.34
0.18
0.25
0.05
0.13
0.2
0.09
0.35
0.09
-0.16
-0.11
0.22
-0.16
-0.33
0.31
0.22
0.19
-0.11
-0.79
0.18
0.23
-0.47
1.5
-0.12
0.28
0.34
-0.03
0.6
-0.5
-0.31
-0.14
0.81
0.45
0.5
0.46
-0.46
0.16
0.53
0.31
-0.24
0.38
0.49
0.11
-0.19
0.36
0.09
-0.29
-0.43
0.95
1.02
-0.12
-0.06
0.17
0.27
0.32
0.07
-0.31
-0.48
-0.08
0.74
0.38
-0.28
0.08
-0.03
0.39
-0.31
0.2
0
0.43
0.28
-0.22
0.04
-0.53
0.4
-0.17
-0.73
-0.14
0.14
-0.34
0.19
-0.48
0.16
-0.01
-0.32
-0.6
-0.08
0.29
-0.49
-0.05
0.32
0.43
-0.33
0.29
0.34
-0.29
-0.07
-0.24
0.48
1.14
-0.16
0.16
-0.09
-0.14
0.02
-0.06
0.05
0.59
0.65
0.07
0.16
-0.13
-0.06
1.01
0.04
-0.37
0.84
0.09
0.17
-0.01
0.13
0.69
0.54
-0.12
-0.61
0.61
-0.17
0.1
-0.71
-0.28
0.63
-0.12
-0.02
-0.19
0.2
-0.25
0.07
0.38
-0.01
-0.39
0.57
0.03
0.68
-0.11
0.33
-0.65
0.51
0.03
-0.11
0.17
0.22
-0.14
0.91
0.62
-0.39
0.11
-0.12
0
0.58
-0.09
-0.16
-0.26
-0.52
-0.06
0.32
0.27
-0.09
0.23
0.11
0.2
-0.49
1.09
0.3
0.02
0.18
-0.12
0.31
0.54
0.29
-0.33
0.86
0.14
-0.25
0.37
0.27
0.29
0.28
-0.06
1.17
0.2
0.16
0.12
0.63
0.14
-0.15
0.05
0.88
-0.65
-0.26
-0.05
0.58
0.2
0.51
0
0.15
0.15
-0.2
-0.09
-0.08
-0.14
-0.48
0.33
-0.18
2.53
-0.65
0.45
-0.15
0.11
0.66
0.28
-0.22
0.28
-0.44
-0.65
-0.1
0.46
0.18
0.15
0.29
0.48
-0.15
0.71
0.49
0.2
0.19
0.39
-0.29
0.38
0.79
-0.55
0.14
0.19
-0.35
0.1
0.61
-0.16
0.28
0.69
0.26
-0.01
-0.24
-0.2
0
-0.66
0.41
0.41
0.53
0.09
-0.05
-0.09
-0.11
-0.01
-0.21
0.21
-0.54
0.24
0.35
0.03
0.17
0.27
0.73
0.24
0.16
-0.06
0.17
0.12
-0.4
-0.07
0.24
0.1
0.24
0.09
0.19
0.42
0.19
0.08
0.2
0.13
0.08
0.49
-0.29
-0.41
0.13
-0.33
-0.51
-0.71
-0.36
-0.19
0.08
-0.49
0.07
0.3
0.2
0.15
0.54
0.48
0.98
0.67
-0.13
-0.21
-0.11
-0.34
0.49
0.06
-0.69
-0.06
0.86
0.21
0.06
-0.1
0.67
0.2
0.15
-0.06
0.07
0.85
0.87
0.08
0.24
0.1
0.3
-0.11
0.41
-0.1
0.4
0.02
-0.11
0.53
0.48
-0.01
-0.5
0.65
0.23
0.2
0.25
0.41
0.03
0.02
-0.29
-0.09
-0.08
-0.64
-0.05
-0.36
-0.42
0.14
-0.26
0.33
-0.07
0.21
0.31
-0.12
0.35
-0.44
0.09
-0.09
0.27
0.37
-0.13
-0.22
0.42
0.33
0.46
0.31
0.3
0.23
0.31
-0.09
0.02
-0.21
0.19
1
0.55
-0.44
-0.38
0.35
0.1
-0.27
0.53
0.03
0.12
1.19
-0.27
0.27
0.21
0.23
0.19
0.07
0.64
-0.06
0.3
0.16
0.54
0.25
-0.42
0.07
0.07
-0.1
0.15
0.51
-0.05
0.23
0.25
-0.58
0.21
0.44
0.23
0.27
0.21
-0.25
0.44
-0.05
0.11
0.17
0.97
0.5
0.4
0.12
0.39
-0.17
0.1
-0.33
-0.52
0.34
-0.15
0.34
0.26
-0.4
-0.23
0.19
0.34
0.34
0.17
-0.03
0.4
0.11
0.11
-0.39
0.18
0.07
0.44
0.43
-0.03
-0.49
0.22
0.3
0.07
0.79
0.35
0.4
0.19
-0.1
0.23
0.24
0.13
0.41
-0.08
0.48
0.28
1.03
0.23
0.23
-0.12
-0.18
0.2
0.22
0.19
0.88
0.97
0.23
-0.06
-0.2
-0.12
0.55
-0.06
0.1
-0.31
0.14
0.18
-0.15
-0.15
-0.24
1.66
-0.24
0.48
0.07
0.4
-0.13
-0.43
0.38
-0.03
0.01
-0.17
0.73
0.69
0.05
0
-0.25
0.82
0.43
0.01
-0.29
-0.06
0.16
0.2
-0.3
0.62
-0.61
0.19
0.14
0.31
0.37
0.37
0.18
0.35
-0.32
0.47
0.48
0
0.35
-0.47
0.02
-0.05
-0.15
-0.21
-0.56
-0.33
0.93
-0.12
-0.13
0.03
0.33
0.05
0.06
0.12
-0.23
0.58
-0.03
0.04
0.45
0.9
0.11
-0.11
-0.08
-0.07
0.92
0.17
-0.17
0.4
-0.46
-0.28
-0.03
1.13
0.22
0.33
0.25
0.34
0.09
-0.23
0.28
-0.11
0.01
-0.25
-0.05
0.12
-0.6
-0.03
0.7
-0.3
0.11
-0.13
0.07
0.31
0.16
0.35
-0.32
0.3
-0.14
-0.15
0
0.25
0
-0.43
0.14
0.46
0
-0.02
0.09
-0.23
0.16
-0.59
0.04
-0.2
-0.12
-0.03
-0.42
0.43
-0.08
-0.15
0.48
-0.03
-0.08
[truncated: 17,776 more rows]

## Sheet: ExtendedDataFigure2e
Databases	Candidate prionins
11.4	12.59
7.43	12.19
12.57	12.3
12.42	12.16
11.04	11.57
12.46	12.46
12.59	11.67
7.45	12.57
11.94	12.72
4.25	12.31
9.69	12.13
11.88	12.42
11.27	12.01
12.12	11.94
7.73	10.64
10.11	11.72
11.12	11.28
10.7	11.81
12.4	12.41
12.12	11.85
10.59	12.18
10.19	11.91
9.94	11.81
5.72	12.44
12.8	11.93
12.4	11.76
7.21	13
11.15	12.13
3.7	11.88
3.94	11.69
10.11	10.9
9.51	12.44
11.39	13.01
10.48	12.8
9.13	12.1
10.98	12.12
2.81	12.3
12.28	12.59
8.73	11.93
11.81	11.15
12.4	11.3
11.72	12.14
10.18	11.32
7.9	11.9
11.81	11.78
7.43	12.1
12.34	12.13
12.1	13.05
10.5	12.41
3.06	12.19
8.11	12
11.56	11.93
12.12	13
3.93	12.88
9.4	10.68
9.99	11.99
11.15	11.78
12.19	12.14
12.6	10.84
11.06	10.82
3.22	12.12
10.68	13
7.91	13
10.99	11.88
11.67	11.16
12.1	10.89
9.5	12.18
12.7	12.44
12.41	11.95
12.8	10.61
11.99	12.16
8.98	12.18
11.79	12.58
10.82	12.72
12.44	11.73
10.4
10.81
3.22
12.4
12.4
10.99
4.85
12.18
12.12
12.41
4.06
8.12
9.65
12.57
12.19
10.5
11.94
12.41
9.13
12.57
3.5
3.01
12.1
10.98
10.37
10.99
10.24
12.41
12.1
12.43
12.41
12.62
7.43
9.69
10.4
12.57
12.6
12.32
10.61
10.89
4.17
6.14
10.99
12.12
3.5
9.1
11.85
10.63
9.56
10.23
12.1
8.06
9.76
7.88
5.95
13.02
7.45
12.1
13.05
11.01
12.41
12.71
12.7
12.41
10.32
2.66
7.34
12.7
4.16
9.57
12.28
10.71
10.86
3.5
9.79
8.94
10.12
12.44
12.7
11.1
8.35
11.52
11.37
8.12
11.27
10.41
5.72
12.13
12.4
10.94
8.76
11.48
9.13
3.3
12.7
10.65
12.1
10.5
11.52
12.57
12.27
3.5
10.38
7.83
3.5
12.44
12.21
3.89
11.52
10.47
11.86
8.74
5.95
10.99
12.15
10.39
12.7
3.06
11.57
12.88
12.1
12.44
4.32
11.39
9.91
10.87
8.97
12.1
10.19
10.39
12.58
9.85
9.89
10.02
10.69
4.39
11.87
12.4
8.57
8.41
12.4
12.4
3.5
12.43
9.76
10.94
11.73
10.85
11.29
12.7
12.41
12.42
8.74
9.76
4.32
12.32
11.48
10.5
13.14
12.88
10.05
10.6
9.07
6.24
12.1
9.41
9.22
12.41
10.44
9.69
6.18
11.11
3.22
10.62
11.52
9.72
9.86
8.93
12.4
10.23
9.07
9.5
9.64
5.38
10.99
7.24
10.14
10.69
12.4
6.14
8.3
12.13
10.41
9.12
8.48
11.81
11.27
9.65
12.1
12.27
12.12
12.19
6.49
11.56
7.92
10.99
9.65
12.15
8.66
10.5
11.38
8.1
12.4
2.64
12.15
8.13
11.67
12.59
10.73
11.52
11.27
12.7
11.38
3.69
10.82
9.4
9.69
12.41
10.68
8.73
8.47
9.16
10.28
10.4
8.34
12.1
12.12
11.24
2.86
10.42
12.44
3.7
8.13
7.43
11.45
9.88
10.69
9.84
9.13
10.5
5.67
7.84
9.09
12.1
10.4
2.73
12.7
11.84
8.35
11.52
10.67
5.54
8.11
8.1
11.4
12.58
8.09
12.57
11.84
10.7
10.89
10.44
12.58
12.18
6.26
6.36
12.73
11.45
11.16
12.12
11.49
12.6
11.38
7.45
12.7
6.61
8.5
10.8
4.68
11.85
9.08
12.57
12.7
11.45
10.11
10.5
11.37
11.1
8.5
11.42
9.16
3.22
4.25
11.97
10.99
9.98
11.44
11.39
3.5
9.86
9.55
8.3
7.66
4.16
9.25
11.52
10.05
12.47
10.4
10.73
10.94
3.01
11.4
11.67
11.39
11.73
4.71
12.15
10.99
12.03
10.2
11.52
12.1
7.78
11.69
11.15
12.28
12.1
12.12
11.16
12.19
12.27
12.14
12.41
11.56
12.42
10.18
9.47
9.49
12.71
12.1
10.22
3.89
8.47
12.12
12.57
12.18
10.69
8.94
11.65
11.2
11.15
10.94
11.88
12.59
10.83
3.78
11.15
11.69
12.57
9.52
11.45
9.81
8.38
12.58
3.5
12.57
12.41
10.41
11.79
10.39
12.58
12.28
9.99
8.13
7.45
10.5
7
2.64
10.77
10.98
12.12
3.01
12.1
3.5
10.27
11.74
12.12
12.4
7.49
10.59
10.69
9.19
9.99
11.8
10.5
10.65
6.91
12.14
10.24
11.9
12.1
11.68
12.7
6.04
6.04
10.78
12.57
11.15
12.15
12.25
11.38
9.15
12.4
8.48
12.7
3.96
12.18
11.38
8.98
5.7
9.86
9.8
9.67
12.12
10.56
10.69
9.69
12.57
11.15
8.74
12.8
11.01
12.4
9.19
4.31
12.1
3.98
9.13
9.06
2.72
9.94
12.8
3.06
9.91
12.12
8.48
11.37
10.09
12.15
10.38
10.8
11.16
7
3.73
10.73
11.8
12.57
9.67
10.48
11.37
10.69
10.44
10.79
12.42
11.03
10.02
3.5
12.12
10.2
8.48
10.94
12.1
10.01
10.24
12.35
12.02
9.95
8.54
10.92
10.5
11.94
11.99
3.5
12.57
11.8
4.3
10.19
12.44
11.84
10.5
10.5
11.1
9.02
11.4
8.5
11.4
11.02
8.8
12.57
3.5
11.15
9.01
12.41
5.27
9.76
12.71
12.4
9.84
10.5
10.5
10.73
9.69
6.82
12.1
10.98
9.22
10.6
9.67
10.19
8.38
8.55
10.5
10.1
12.27
10.5
11.23
12.4
10.44
8.76
9.67
9.37
8.03
11.38
4.32
9.02
10.63
11.34
12.7
12.58
12.7
9.64
9.76
12.12
12.27
4.05
11.27
9.39
8.6
10.73
9.62
12.1
4.7
11.57
7.68
11.55
8.12
12.88
11.38
12.11
4.25
9.81
12.57
8.11
9.57
12.15
6.36
10.98
10.94
10.5
8.05
8.57
12.73
3.98
4.78
10.7
10.96
10.56
11.81
10.86
12.41
13.06
11.56
12.4
12.1
3.69
6.32
9.86
12.94
9.11
12.41
11.64
3.22
9.73
11.29
10.5
11.81
11.01
8.12
11.38
11.67
10.94
8.06
3.5
7.65
8.4
12.15
7.23
8.77
8.13
2.74
10.5
10.99
11.7
8.39
10.86
3.5
12.58
10.4
10.73
10.39
3.89
9.7
10.93
10.44
10.5
12.8
9.41
12.31
12.88
12.41
10.98
12.15
12.22
11.81
11.27
6.03
12.88
7.95
11.52
8.1
12.18
11.87
12.12
12.59
11
11.52
11.37
11.38
10.18
3.22
10.98
12.1
12.14
11.74
10.73
10.5
12.7
10.11
8.09
12.12
12.44
12.18
12.04
12.4
3.22
10.18
11.52
12.57
12.19
10.99
10.5
5.28
11.94
12.41
11.27
12.4
7.63
10.99
9.13
12.12
3.3
8.43
11.38
12.7
6.82
9.69
12.73
12.41
9.07
7.98
7.67
10.69
10.5
12.12
10.94
12.1
9.6
10.17
10.17
12.41
3.5
12.7
5.98
2.83
12.15
12.4
4.45
7.46
12.18
6.34
9.49
9.3
10.98
12.12
11.18
9.24
8.76
11.82
12.76
11.93
9.76
3.71
5.94
11.56
8.43
11.74
12.1
6.76
10.81
10.5
4.01
10.09
10.5
8.68
10.1
8.66
3.22
3.5
12.12
9.93
8.64
12.44
12.23
11.38
11.4
10.5
6.58
11.21
10.99
3.5
10.5
12.8
12.18
12.18
10.98
12.41
10.11
10.99
7.9
12.03
9.61
10.4
4.38
4.07
12.6
12.8
11.84
10.21
3.5
12.4
12.4
8.4
7.84
8.14
12.12
5.66
12.2
10.39
12.57
6.22
12.57
7.08
10.44
11.57
8.72
12.19
11.84
10.44
3.37
12.41
12.4
11.74
12.61
8.74
12.15
9.86
4.16
4.76
8.14
12.4
9.88
11.48
11.8
12.15
12.12
11.28
11.45
10.22
10.5
10.75
11.45
11.91
10.5
11.52
6.11
12.7
11.1
11.52
12.43
8.41
11.15
12.12
11.51
10.5
11.9
11.57
12.57
10.03
12.8
10.38
2.92
3.71
11.65
10.5
10.5
11.4
4.25
3.5
12.12
10.7
8.3
3.06
12.73
12.4
11.7
7.95
11.84
12.4
12.1
11.47
6.14
10.5
9.69
12.58
11.11
11.37
12.12
9.02
12.15
11.94
12.1
12.7
10.42
12.4
8.3
12.4
10.67
7.43
7.66
3.01
12.4
12.4
10.72
11.22
9.69
10.24
10.02
3.94
12.4
10.22
11.4
11.02
10.53
9.65
9.57
4.18
10.7
8.41
8.12
12.4
12.1
10.23
3.96
11.11
10.59
4.42
12.81
10.69
10.11
10.15
6.66
11.15
12.4
6.62
9.84
12.12
11.15
9.1
12.1
10.76
3.73
9.55
12.19
9.76
11.85
9.53
10.87
11.23
12.1
12.41
11.1
3.5
11.72
11.42
3.93
11.56
6.05
5.74
12.4
8.76
9.62
11.81
7.83
3.94
4.64
9.94
11.27
12.4
9.07
3.94
11.37
12.4
11.38
12.12
12.88
4.08
12.15
12.1
10.5
9.23
9.35
10.28
12.58
10.42
4.45
7.47
9.76
12.58
10.68
10.28
3.94
11.43
4.09
5.17
10.26
9.54
7.67
11.28
10.96
11.23
12.6
3.5
10.28
12.12
11.32
11.16
12.57
10.62
11.75
8.56
10.86
11.78
11.37
12.62
12.15
12.1
11.28
11.82
9.51
10.5
11.62
9.86
12.57
9.88
9.9
11.02
13.14
12.4
8.5
12.4
11.15
12.58
8.52
10.7
10.55
9.22
11.52
9.47
7.45
11.37
11.52
10.11
9.86
11.07
12.4
9.69
12.61
10.5
12.8
10.94
8.1
10
9.78
10.85
11.45
3.01
10.04
11.8
12.4
12.4
11.56
9.32
12.57
12.1
10.4
10.11
12.12
9.62
6.66
10.64
11.11
10.23
10.66
10.14
11.35
10.89
12.58
12.15
12.57
12.18
11.38
11.28
10.98
10.76
10.32
11.4
12.18
8.11
8.4
11.94
12.1
12.4
10.68
9.62
12.57
11.22
10.86
12.6
7.83
7
12.1
6.03
10.73
12.58
12.1
11.18
11.4
12.15
11.88
8.1
9.54
10.42
9.07
12.46
7.84
9.57
9.76
12.61
4.68
9.8
12.4
8.33
2.83
10.41
11.3
12.41
10.55
8.32
10.77
12.58
6.05
12.11
10.97
6.04
5.66
11.38
12.4
12.12
11.67
11.98
10.73
12.28
11.38
12.15
3.5
10.14
3.5
10.64
10.8
12.18
11.67
4.78
11.14
12.94
12.15
3.5
11.18
12.15
10.87
7.08
4.03
10.72
12.41
4.08
11.59
3.22
10.99
9.94
10.95
9.02
8.3
12.12
3.88
10.98
7.05
12.8
12.7
12.12
9.52
9.67
12.59
5.66
3.5
12.4
11.87
7.62
11.7
12.95
5.11
10.94
10.69
12.29
12.95
7.83
9.85
12.57
11.4
10.5
3.5
7.77
12.58
12.12
11.71
12.57
11.38
11.22
3.94
8.12
4.52
11.01
3.7
12.12
4.54
12.42
12.7
11.31
10.39
12.41
5.72
8.32
12.65
10.5
3.22
11.52
10.12
3.84
12.4
10.5
9.84
12.4
12.4
12.43
8.11
9.86
12.47
8.3
8.9
9.79
12.8
10.18
11.8
12.41
9.69
8.3
11.39
10.94
13.24
11.45
9.81
8.3
6.14
9.97
11.68
12.41
12.18
12.57
10.02
12.7
9.13
8.09
4.45
13.1
9.69
9.73
10.73
11.81
9.62
10.5
11.37
10.4
9.02
8.12
10.99
11.37
11.57
4.25
6.11
12.6
10.02
10.32
10.3
11.02
10.98
12.76
12.62
10.5
10.39
9.03
11.2
5.94
10.37
12.15
12.4
9.89
12.51
12.41
7.8
9.71
11.43
2.92
9.99
11.2
12.7
11.81
11.45
10.23
9.6
11.39
5.72
8.41
9.86
12.15
12.58
3.5
9.32
8.68
3.5
10.18
3.82
12.7
8.41
12.8
9.67
12.13
11.8
11.07
12.12
12.18
12.18
5.67
10.62
12.4
10.98
8.33
9.02
11.37
4.16
10.4
7.34
10.5
12.1
10.7
10.24
11.44
11.28
10.44
10.97
9.84
11.27
9.73
3.5
8.1
11.32
8.98
11.71
10.7
12.57
12.28
8.12
12.22
9.86
9.9
8.95
12.41
12.7
12.7
12.15
9.69
12.12
12.44
11.49
10.68
4.88
11.73
11.01
11.72
9.88
8.53
11.57
10.69
11.88
3.29
4.43
3.94
12.41
11.45
11.57
12.7
7.8
10.69
8.07
12.14
12.41
7.8
3.89
9.69
11.03
6.51
12.41
6.36
11.87
9.62
12.1
10.99
3.5
12.7
10.39
3.22
10.73
3.87
9.65
10.72
9.48
11.4
8.38
4.14
9.86
4.68
9.55
10.09
11.94
10.03
11.49
10.23
11.26
8.43
7.82
10.5
11.28
11.8
12.4
11.15
11.16
8.7
11.56
8.28
12.1
6.54
11.84
11.01
8.74
9.99
3.94
10.69
11.62
9.69
10.44
2.66
11.39
11.07
3.96
9.02
11.52
11.27
3.3
10.5
11.42
4.66
12.12
3.5
10.3
11.37
3.5
11.8
8.14
10.4
11.4
8.4
10.17
11.4
10.23
12.58
7.45
11.06
11.37
9.38
6.14
10.38
7.66
9.69
11.62
8.09
5.69
11.84
12.4
10.2
4.22
10.24
6.75
12.41
2.92
12.4
4.32
10.5
11.88
11.15
12.57
7.82
9.22
12.15
7
8.98
12.8
7.8
11.57
3.89
11.37
12.19
4.54
10.98
3.5
12.57
9.02
10.7
12.15
12.28
12.58
12.19
8.4
12.7
8.3
8.54
6.58
12.16
9.69
3.22
10.15
12.8
9.86
6.18
10.5
10.74
10.72
10.95
12.1
8.12
12.12
10.69
11.52
8.05
7.83
10.69
9.88
10.7
12.88
3.5
10.69
12.15
12.57
10.5
12.57
10.4
11.57
9.86
9.86
8.11
11.55
9.06
12.57
9.88
10.04
11.38
2.58
9.1
10.5
12.57
12.7
10.7
11.39
11.14
9.86
11.07
9.79
3.06
5.5
12.6
11.22
10.08
11.77
9.88
6.28
7.83
9.98
10.69
10.12
12.41
9.89
11.85
12.57
7.04
11.39
11.64
10.89
5.75
11.49
10.12
8.66
12.52
3.06
8.45
9.11
12.22
12.57
5.76
8.48
11.74
9.03
3.22
11.28
10.98
12.41
10.19
3.93
8.41
10.1
9.19
3.87
11.15
11.27
7
12.32
10.64
3.5
11.71
3.22
6.03
10.5
3.22
11.27
5.5
9.86
11.3
12.41
11.85
12.57
10.5
10.5
10.97
12.14
10.69
12.1
3.83
10.5
12.57
10.69
3.5
12.1
12.1
12.8
9.47
4.16
12.57
8.23
11.41
8.38
12.41
11.74
10.62
12.18
7.9
4.32
12.12
10.87
10.99
6.22
11.5
9.73
12.4
10.85
10.29
11.37
3.22
12.19
11.38
7.46
8.48
12.05
3.96
12.12
9.72
3.62
4.76
9.86
2.86
10.5
10.99
10.96
10.44
11.8
10.02
9.02
12.57
10.43
10.11
10.73
10.17
9.76
9.67
12.76
3.71
7.51
10.37
8.98
10.63
12.11
12.1
9.07
10.83
8.7
10.17
7.8
12.57
13.18
12.7
3.5
6.03
12.6
3.38
7.66
11.81
3.87
10.44
12.4
2.83
12.57
8.3
9.7
7
12.41
12.4
11.28
9.88
8.4
12.41
12.57
5.94
10.1
11.4
10.27
12.1
11.59
9.66
11.87
8.41
9.86
11.9
9.96
12.12
11.57
12.44
9.59
12.58
10.5
4.71
10.24
11.97
3.94
10.23
6.9
12.12
9.55
12.41
11.15
10.73
12.4
9.41
11.38
11.63
10.23
11.38
12.57
11.43
12.2
10.59
10.54
11.78
7.62
11.15
9.93
11.56
12.41
9.66
12
11.84
10.69
10.72
12.4
11.47
12.8
12.65
12.52
4.61
8.93
9.13
8.3
10.67
11.62
11.81
12.7
9.07
11.88
11.66
9.35
6.08
7.83
12.12
8.69
8.41
12.18
12.47
11.15
3.37
11.16
7.83
11.39
12.12
3.87
10.15
10.23
10.96
9.64
11.16
10.79
12.41
10.39
11.28
12.41
11.28
11.19
10.12
11.1
11.75
11.29
4.99
11.7
11.31
5.1
12.57
12.1
2.63
9.52
4.32
9.99
10.29
11.39
9.95
9.98
11.42
3.5
8.12
8.4
11.37
11.73
11.37
7.84
12.94
10.99
12.7
12.47
11.8
8.65
8.06
12.1
10.5
12.4
5.61
9.86
9.93
12.42
11.81
11.22
12.12
11.74
12.12
10.94
11.49
11.27
10.64
8.59
12.58
12.7
12.58
8.55
9.69
9.51
3.22
11.62
9.07
10.32
11.27
10.12
10.5
8.41
12.58
12.1
9.88
9.67
10.5
3.93
10.99
12.18
10.02
12.15
10.98
11.57
11.85
10.11
11.73
12.4
10.73
4.17
12.12
4.64
8.77
9.07
12.15
10.98
10.94
11.2
3.73
3.96
12.05
4.54
11.57
11.41
3.93
11.84
4.32
11.45
10.98
12.41
3.22
11.38
3.22
10.01
6.66
8.98
12.4
11.81
3.94
12.7
3.86
6.66
[truncated: 17,776 more rows]

## Sheet: ExtendedDataFigure2f
Databases	Candidate prionins
0.19	0.43
0.09	0.24
0.17	0.42
0.43	0.42
0.28	0.75
0.26	0.32
0.73	0.16
0.21	0.79
0.38	0.13
0.53	0.56
0.17	0.21
0.16	0.14
0.5	0.07
0.81	0.48
0.33	0.05
0.54	0.08
0.52	0.69
0.32	0.17
0.56	0.48
0.31	0.09
0.65	0.7
0.21	0.26
0.38	0.23
0.42	0.27
0.56	0.26
0.6	0.48
0.04	0.22
0.38	0.16
0.05	0.5
0.52	0.22
0.3	0.28
0.18	0.32
0.61	0.11
0.12	0.46
0.35	0.53
0.34	0.63
0.29	0.03
0.45	0.56
0.14	0.14
0.34	0.43
0.31	0.08
0.68	0.67
0.38	0.07
0.1	0.28
0.22	0.26
0.13	0.43
0.19	0.41
0.62	0.17
0.23	0.44
0.08	0.17
0.19	0.08
0.85	0.15
0.18	0.31
0.17	0.22
0.43	0.01
0.31	0.12
0.6	0.16
0.77	0.13
0.66	0.01
0.56	0.05
0.19	0.24
0.76	0.3
0.05	0.15
0.4	0.18
0.52	0.31
0.53	0.29
0.33	0.08
0.64	0.31
0.52	0.09
0.58	0.07
0.8	0.09
0.33	0.19
0.31	0.29
0.08	0.31
0.41	0.17
0.62
0.09
0.11
0.52
0.57
0.66
0.27
0.88
0.63
0.21
0.12
0.06
0.21
0.58
0.22
0.09
0.44
0.17
0.28
0.09
0.37
0.28
0.79
0.44
0.18
0.11
0.06
0.1
0.77
0.48
0.55
0.48
0.18
0.23
0.55
0.18
0.44
0.42
0.23
0.36
0.11
0.29
0.39
0.42
0.26
0.19
0.67
0.58
0.15
0.3
0.06
0.32
0.1
0.26
0.21
0.22
0.13
0.75
0.21
0.55
0.68
0.52
0.29
0.81
0.11
0.06
0.21
0.59
0.34
0.15
0.74
0.26
0.36
0.19
0.47
0.18
0.28
0.81
0.5
0.86
0.18
0.4
0.13
0.07
0.44
0.61
0.5
0.46
0.52
0.32
0.22
0.81
0.35
0.38
0.46
0.33
0.06
0.33
0.61
0.23
0.86
0.07
0.19
0.12
0.05
0.34
0.25
0.16
0.35
0.08
0.64
0.17
0.65
0.04
0.5
0.4
0.61
0.3
0.69
0.48
0.55
1.05
0.47
0.73
0.31
0.14
0.18
0.28
0.32
0.37
0.89
0.77
0.07
0.22
0.39
0.21
0.9
0.4
0.25
0.17
0.13
0.57
0.45
0.88
0.26
0.63
0.4
0.34
0.74
0.41
0.51
0.67
0.41
0.12
0.04
0.81
0.26
0.24
0.23
0.41
0.22
0.61
0.38
0.47
0.22
0.21
0.22
0.64
0.33
0.23
0.24
0.31
0.15
0.53
0.35
0.28
0.39
0.33
0.53
0.22
0.36
0.27
0.14
0.46
0.48
0.22
0.48
0.56
0.6
0.33
0.06
0.81
0.31
0.2
0.23
0.39
0.22
0.34
0.44
0.33
0.69
0.49
0.4
0.59
0.04
0.73
0.25
0.17
0.02
0.43
0.19
0.09
0.53
0.19
0.12
0.2
0.54
0.65
0.24
0.32
0.82
0.1
0.62
0.34
0.45
0.16
0.25
0.33
0.69
0.18
0.19
0.22
0.51
0.58
0.1
0.6
0.3
0.3
0.22
0.23
0.38
0.36
0.19
0.02
0.28
0.25
0.53
0.2
0.35
0.27
0.04
0.04
0.03
0.13
0.35
0.3
0.69
0.18
0.13
0.53
0.21
0.53
0.16
0.1
0.2
0.84
0.18
0.26
0.61
0.78
0.76
0.3
0.32
0.19
0.24
0.24
0.7
0.76
0.58
0.44
0.47
0.44
0.52
0.13
0.46
0.2
0.06
0.44
0.21
0.54
0.3
0.57
0.59
0.48
0.5
0.28
0.54
0.49
0.07
0.57
0.07
0.45
0.16
0.15
0.36
0.58
0.07
0.63
0
0.36
0.27
0.12
0.34
0.35
0.38
0.85
0.33
0.19
0.39
0.13
0.49
0.23
0.46
0.48
0.4
0.37
0.1
0.14
0.4
0.04
0.29
0.58
0.47
0.09
0.4
0.54
0.64
0.42
0.29
0.44
0.28
0.04
0.45
0.7
0.52
0.81
0.4
0.24
0.16
0.46
0.19
0.34
0.22
0.07
0.35
0.45
0.51
0.49
0.11
0.23
0.2
0.19
0.42
0.32
0.4
0.14
0.32
0.16
0.48
0.93
0.42
0.62
0.23
0
0.94
0.22
0.56
0.62
0.19
0.43
0.34
0.3
0.3
0.36
0.17
0.18
0.27
0.48
0.1
0.38
0.13
0.21
0.45
0.78
0.37
0.6
0.68
0.34
0.75
0.23
0.26
0.27
0.09
0.25
0.35
0.43
0.45
0.09
0.38
0.08
0.6
0.37
0.38
0.22
0.12
0.34
0.28
0.34
0.23
0.37
0.38
0.5
0.28
0.7
0.1
0.33
0.19
0.28
0.73
0.32
0.48
0.47
0.16
0.3
0.37
0.42
0.5
0.29
0.53
0.07
0.12
0.41
0.43
0.28
0.35
0.49
0.57
0.4
0.35
0.49
0.21
0.59
1.08
0.18
0.18
0.31
0.21
0.14
0.13
0.13
0.34
0.73
0.7
0.33
0.61
0.32
0.34
0.14
0.33
0.08
0.23
0.35
0.59
0.33
0.53
0.28
0.41
0.17
0.21
0.17
0.11
0.22
0.61
0.6
0.09
0.12
0.98
0.21
0.39
0.38
0.56
0.22
0.28
0.11
0.63
0.34
0.07
0.72
0.76
0.44
0.7
0.28
0.44
0.37
0.27
0.07
0.15
0.38
0.1
0.64
0.57
0.21
0.19
0.71
0.12
0.14
0.41
0.77
0.31
0.55
0.58
0.36
0.23
0.14
0.49
0.08
0.23
0.1
0.27
0.37
0.19
0.22
0.48
0.26
0.64
0.18
0.22
0.51
0.28
0.18
0.27
0.58
0.08
0.21
0.19
0.42
0.09
0.54
0.39
0.8
0.36
0.42
0.19
0.31
0.4
0.05
0.17
0.4
0.14
0.56
0.65
0.7
0.18
0.05
0.06
0.4
0.27
0.55
0.62
0.75
0.5
0.26
0.15
0.08
0.45
0.13
0.4
0.61
0.48
0.23
0.21
0.12
0.43
0.16
0.51
0.41
0.71
0.7
0.33
0.25
0.37
0.13
0.18
0.57
0.21
0.12
0.52
0.21
0.23
0.13
0.94
0.59
0.33
0.48
0.13
0.32
0.81
0.36
0.26
0.35
0.39
0.16
0.49
0.68
0.17
0.3
0.59
0.06
0.15
0.03
0.1
0.18
0.34
0.68
0.27
0.28
0.46
0.3
0.34
0.4
0.38
0.1
0.43
0.3
0.38
0.42
0.23
0.29
0.21
1.18
0.37
0.41
0.56
0.25
0.62
0.5
0.15
0.07
0.11
0.29
0.11
0.65
0.9
0.21
1.07
0.5
0.26
0.38
0.35
0.16
0.15
0.57
0.52
0.37
0.45
0.4
0.33
0.46
0.3
0.32
0.59
0.08
0.2
0.09
0.5
0.15
0.17
0.59
0.47
0.14
0.36
0.32
0.24
0.88
0.07
0.13
0.25
0.3
0.58
0.28
0.23
0.32
0.3
0.8
0.46
0.14
0.23
0.87
0.6
0.38
0.07
0.38
0.58
0.76
0.28
0.19
0.55
0.33
0.3
0.66
0.73
0.26
1.19
0.04
0.1
0.22
0.23
0.38
0.08
0.84
0.43
0.39
0.26
0.1
0.31
0.18
0.12
0.27
0.08
0.25
0.25
0.12
0.06
0.53
0.1
0.21
0.82
0.52
0.16
0.35
0.18
0.22
0.23
0.12
0.19
0.34
0.3
0.1
0.21
0.4
0.48
0.28
0.15
0.41
0.19
0.07
0.26
0.13
0.17
0.09
0.24
0.48
0.73
0.38
0.36
0.3
0.19
0.39
0.27
0.06
0.39
0.31
0.47
0.37
0.34
0.39
0.85
0.58
0.42
0.32
0.15
0.17
0.22
0.16
0.12
0.26
0.09
0.56
0.22
0.09
0.48
0.6
0.43
0.3
0.69
0.19
0.52
0.12
0.6
0.45
0.49
0.59
0.52
0.73
0.47
0.41
0.31
0.14
0.39
0.12
0.22
0.24
0.19
0.38
0.43
0.3
0.34
0.79
0.5
0.32
0.05
0.79
0.88
0.31
0.15
0.34
0.56
0.46
0.42
0.9
0.06
0.57
0.53
0.45
0.58
0.37
0.37
1.17
0.14
0.65
0.33
0.12
0.33
0.3
0.35
0.74
0.28
0.3
0.24
0.26
0.53
0.09
0.15
0.2
0.41
0.69
0.08
0.75
0.41
0.69
0.23
0.11
0.51
0.24
1
0.41
0.86
0.3
0.39
0.32
0.85
0.56
1.04
0.32
0.62
0.1
0.19
0.85
0.23
0.03
0.12
0.56
0.78
0.2
0.63
0.65
0.15
0.59
0.2
0.6
0.38
0.25
0.4
0.26
0.15
0.14
0.06
0.24
0.04
0.16
0.55
0.26
0.32
0.28
0.39
0.35
0.12
0.68
0.67
0.51
0.31
0.08
0.48
0.7
0.06
0.36
0.52
0.58
0.25
0.31
0.49
0.14
0.31
0.6
0.13
0.41
0.14
0.31
0.51
0.55
0.24
0.21
0.13
0.33
0.15
0.2
0.41
0.18
0.13
0.25
0.17
0.35
0.05
0.24
0.29
0.31
0.43
0.23
0.47
0.4
0.59
0.42
0.58
0.18
0.29
0.5
0.15
0.06
0.44
0.24
0.25
0.2
0.51
0.17
0.18
0.07
0.34
0.26
0.36
0.32
0.36
0.45
0.4
0.12
0.11
0.39
0.31
0.25
0.24
0.49
0.25
0.57
0.58
0.52
0.27
0.57
0.18
0.25
0.3
0.67
0.42
0.12
0.28
0.67
0.49
0.8
0.44
0.53
0.15
0.18
0.34
0.79
0.44
1.18
0.28
0.45
0.42
0.64
0.22
0.08
0.33
0.39
1
0.04
0.22
0.16
0.21
0.32
0.25
0.2
0.08
0.45
0.05
0.35
0.44
0.49
0.18
0.38
0.4
0.59
0.14
0.03
0.27
0.29
0.2
0.72
0.09
0.13
0.35
0.14
0.23
0.48
0.16
0.62
0.43
0.72
0.12
0.74
0.42
0.05
0.06
0.27
0.36
0.24
0.37
0.18
0.38
0.14
0.19
0.56
0.41
0.51
0.51
0.11
0.45
0.1
0.34
0.59
0.34
0.06
0.21
0.72
0.22
0.37
0.32
0.51
0.69
0.36
0.44
0.02
0.47
0.18
0.04
0.39
0.35
0.41
0.43
0.36
0.18
0.36
0.11
0.2
0.32
0.36
0.93
0.24
0.48
0.17
0.77
0.04
0.48
0.22
0.35
0.33
0.11
0.7
0.59
0.28
0.03
0.36
0.44
0.13
0.49
0.28
0.09
0.13
0.26
0.3
0.22
0.72
0.42
0.48
0.11
0.4
0.66
0.32
0.24
0.48
0.37
0.4
0.91
0.48
0.54
0.24
0
0.5
0.06
0.16
1.01
0.62
0.38
0.3
0.49
0.56
0.21
0.68
0.28
0.3
0.58
0.27
0.36
0.1
0.55
0.09
0.32
0.28
0.35
0.2
0.2
0.14
0.44
0.71
0.09
0.22
0.22
0.84
0.18
0.65
0.34
0.31
0.5
0.36
0.36
0.69
0.14
0.37
0.59
0.3
0.23
0.08
0.24
0.24
0.19
0.43
0.45
0.64
0.42
0.23
0.03
0.19
0.22
0.22
0.1
0.15
0.29
0.44
0.63
0.18
0.51
0.33
0.14
0.49
0.17
0.15
0.52
0.42
0.19
0.62
0.11
0.14
0.6
0.32
0.16
0.06
0.38
0.45
0.06
0.12
0.81
0.35
0.31
0.48
0.07
0.45
0.04
0.43
0.35
0.12
0.58
0.44
0.11
0.22
0.4
0.32
0.47
0.41
0.56
0.62
1.08
0.33
0.18
0.35
0.23
0.26
0.2
0.56
0.18
0.39
0.4
0.08
0.15
0.38
0.14
0.88
0.46
0.51
0.5
0.35
0.77
0.06
0.32
0.18
0.2
0.26
0.59
0.47
0.3
0.36
0.2
0.44
0.22
0.16
0.15
0.34
0.9
0.02
0.62
0.42
0.2
0.47
0.1
0.39
0.42
0.37
0.37
0.58
0.13
0.11
0.52
0.29
0.2
0.42
0.12
0.23
0.08
0
0.17
0.41
0.22
0.17
0.37
0.06
0.76
0.26
0.61
0.35
0.12
0.55
0.28
1.01
0.05
0.42
0.59
0.32
0.29
0.06
0.13
0.46
0.41
0.41
0.25
0.43
0.59
0.07
0.42
0.32
0.24
0.31
0.09
0.15
0.45
0.09
0.05
0.1
0.35
0.14
0.47
0.27
0.38
0.13
0.46
0.48
0.34
0.34
0.7
0.62
0.59
0.36
0.39
0.39
0.17
0.35
0.24
0.45
0.6
0.13
0.53
0.21
0.12
0.62
0.45
0.04
0.34
0.12
0.46
0.59
0.32
0.6
0.8
0.37
0.55
0.14
0.46
0.63
0.14
0.09
0.24
0.52
0.38
0.67
0.4
0.94
0.42
0.58
0.8
0.06
1.04
0.24
0.17
0.64
0.38
0.49
0.47
0.12
0.33
0.06
0.12
0.43
0.5
0.34
0.08
0.3
0.26
0.94
0.34
0.3
0.09
0.27
0.42
0.28
0.35
0.54
0.81
0.17
0.16
0.23
0.18
0.69
0.36
0.17
0.28
0.05
0.07
0.08
0.32
0.47
0.38
0.41
0.19
0.45
0.14
0.24
0.4
0.66
0.32
0.34
0.57
0.43
0.16
0.29
0.36
0.32
0.25
0.01
0.21
0.3
0.5
0.26
0.28
0.3
0.45
0.28
1.07
0.16
0.24
0.41
0.08
0.14
0.11
0.21
0.24
0.65
0.2
0.39
0.51
0.38
0.25
0.23
0.06
0.01
0.41
0.21
0.16
0.16
0.42
0.1
0.54
0.5
0.04
0.32
0.17
0.51
0.35
1.08
0.17
0.49
0.12
0.08
0.23
0.48
0.31
0.05
0.23
0.38
0.52
0.55
0.12
0.44
0.46
0.2
0.42
0.05
0.39
0.33
0.42
0.21
0.33
0.3
0.8
0.46
0.12
0.41
0.16
0.69
0.21
0.73
0.32
0.19
0.64
0.34
0.27
0.06
0.55
0.26
0.46
0.08
0.2
0.3
0.17
0.18
0.29
0.39
0.46
0.65
0.4
0.46
0.21
0.37
0.36
0.47
0.26
0.18
0.6
0.02
0.38
0.61
0.18
0.56
0.37
0.25
0.72
0.5
0.75
0.26
0.6
0.14
0.87
0.4
0.11
0.37
0.26
0.39
0.1
0.37
0.35
0.49
0.38
0.28
0.62
0.45
0.19
0.13
0.54
0.42
0.03
0.3
0.18
0.35
0.15
0.34
0.02
0.37
0.2
0.63
0.08
0.11
0.33
0.06
0.11
0.49
0.63
0.39
0.19
0.37
0.27
0.34
0.26
0.27
0.57
0.8
0.29
0.94
0.37
0.3
0.5
0.27
0.48
0.21
0.38
0.52
0.14
0.54
0.28
0.44
0.13
0.58
0.17
0.04
0.15
0.51
0.24
0.18
0.58
0.3
0.2
0.66
0.02
0.71
0.61
0.52
0.03
0.39
0.17
0.14
0.61
0
0.53
0.68
0.28
0.2
0.09
0.39
0.48
0.16
0.18
0.31
0.29
0.36
0.36
0.62
0.04
0.59
0.1
0.51
0.21
0.26
0.13
0.4
0.15
0.26
0.29
0.06
0.34
0.45
0.28
0.38
0.4
0.16
0.2
0.67
0.31
0.42
0.3
0.41
0.34
0.54
0.32
0.36
0.27
0.08
0.3
0.18
0.18
0.21
0.23
0.16
0.53
0.34
0.28
0.29
0.15
0.14
0.43
1.1
0.65
0.01
0.09
0.97
0.2
0.33
0.29
0.25
0.05
1.34
0.16
0.64
0.11
0.23
0.37
0.59
0.35
0.71
0.21
0.21
0.82
0.41
0.13
0.03
0.48
0.48
1.05
0.24
0.5
0.88
0.08
0.39
0.82
0.28
0.03
0.52
0.92
0.37
0.4
0.04
0.25
0.43
0.17
0.77
0.07
0.06
0.12
0.42
0.58
0.36
0.5
0.34
0.16
0.08
0.09
0.34
0.63
0.62
0.24
0.43
0.18
0.25
0.5
0.34
0.41
0.5
0.23
0.58
0.2
0.68
0.6
0.41
0.6
0.77
0.36
0.57
0.52
0.26
0.21
0.28
0.33
0.12
0.7
0.31
0.34
0.44
0.36
0.6
0.41
0.26
0.17
0.04
0.65
0.17
0.08
0.13
0.39
0.17
0.07
0.36
0.04
0.91
0.32
0.4
0.37
0.15
0.37
0.2
0.81
0.49
0.49
0.36
0.22
0.16
0.28
0.38
0.06
0.24
0.73
0.23
0.07
0.48
0.14
0.41
0.61
0.54
0.15
0.17
0.27
0.33
0.12
0.07
0.15
0.5
0.33
0.11
0.18
0.21
0.43
0.4
0.2
0.12
0.32
0.5
0.35
0.3
0.19
0.22
0.12
0.74
0.54
0.32
0.44
0.47
0.45
0.29
0.39
0.27
0.27
0.28
0.32
0.41
0.54
0.53
0.3
0.21
0.28
0.46
0.53
0.03
0.27
0.2
0.32
0.19
0.35
0.1
0.6
0.51
0.42
0.13
0.92
0.58
0.29
0.44
0.24
0.35
0.35
0.81
0.79
0.54
0.45
0.68
0.46
0.48
0.17
0.81
0.42
0.06
0.18
0.16
0.14
0.37
0.66
0.3
0.63
0.5
0.12
0.23
0.2
0.1
0.34
0.62
0.48
0.56
0.25
0.25
0.55
0.59
0.41
0.47
0.24
0.49
0.15
0.33
0.4
0.54
0.08
0.67
0.06
0.05
[truncated: 17,776 more rows]

## Sheet: ExtendedDataFigure2g
Databases	Candidate prionins
0.37	0.33
0.35	0.26
0.25	0.23
0.3	0.24
0.32	0.3
0.48	0.25
0.33	0.14
0.22	0.38
0.46	0.23
0.14	0.29
0.33	0.23
0.3	0.29
0.36	0.34
0.25	0.32
0.11	0.18
0.23	0.26
0.16	0.26
0.14	0.26
0.41	0.31
0.4	0.21
0.28	0.22
0.29	0.2
0.15	0.19
0.54	0.29
0.42	0.2
0.42	0.24
0.48	0.11
0.22	0.33
0.26	0.25
0.44	0.19
0.44	0.22
0.5	0.3
0.38	0.2
0.18	0.22
0.31	0.45
0.24	0.29
0.27	0.29
0.42	0.17
0.28	0.24
0.33	0.28
0.26	0.26
0.17	0.33
0.18	0.3
0.3	0.33
0.36	0.31
0.42	0.4
0.2	0.25
0.37	0.16
0.56	0.3
0.53	0.24
0.24	0.2
0.29	0.18
0.53	0.19
0.17	0.23
0.41	0.21
0.51	0.19
0.22	0.26
0.27	0.22
0.41	0.22
0.22	0.18
0.5	0.33
0.24	0.14
0.16	0.12
0.35	0.17
0.53	0.24
0.24	0.13
0.24	0.38
0.16	0.24
0.27	0.19
0.35	0.21
0.14	0.23
0.45	0.23
0.42	0.21
0.25	0.27
0.14	0.25
0.31
0.55
0.36
0.39
0.44
0.28
0.43
0.24
0.4
0.52
0.27
0.21
0.38
0.28
0.48
0.25
0.16
0.27
0.36
0.19
0.52
0.39
0.19
0.26
0.3
0.24
0.1
0.28
0.26
0.42
0.31
0.17
0.33
0.15
0.51
0.27
0.19
0.22
0.38
0.28
0.33
0.41
0.3
0.3
0.52
0.22
0.24
0.36
0.29
0.31
0.2
0.56
0.15
0.28
0.22
0.21
0.26
0.47
0
0.42
0.29
0.32
0.35
0.24
0.15
0.26
0.17
0.45
0.35
0.2
0.26
0.13
0.28
0.37
0.27
0.24
0.38
0.2
0.33
0.27
0.31
0.46
0.31
0.28
0.3
0.27
0.45
0.18
0.58
0.41
0.15
0.33
0.3
0.1
0.27
0.33
0.3
0.21
0.18
0.33
0.18
0.21
0.32
0.25
0
0.5
0.23
0.18
0.42
0.11
0.21
0.39
0.26
0.23
0.52
0.3
0.49
0.45
0.21
0.31
0.3
0.25
0.42
0.2
0.17
0.16
0.16
0.51
0.37
0.39
0.26
0.18
0.51
0.28
0.46
0.23
0.21
0.3
0.51
0.33
0.18
0.56
0.55
0.3
0.22
0.61
0.15
0.3
0.18
0.31
0.39
0.26
0.19
0.17
0.21
0.18
0.18
0.24
0.27
0.42
0.24
0.53
0.31
0
0.23
0.13
0.23
0.24
0.32
0.35
0.25
0.51
0.35
0.51
0.17
0.4
0.52
0.2
0.58
0.28
0.34
0.29
0.19
0.39
0.54
0.26
0.35
0.41
0.29
0.51
0.15
0.35
0.3
0.15
0.23
0.3
0.37
0.36
0.56
0.36
0.27
0.32
0.34
0.23
0.17
0.28
0.21
0.37
0.23
0.63
0.28
0.22
0.3
0.24
0.51
0.48
0.26
0.45
0.27
0.28
0.23
0.22
0.26
0.32
0.45
0.12
0.23
0.39
0.21
0.45
0.24
0.39
0.24
0.3
0.2
0.54
0.29
0.15
0.53
0.26
0.3
0.27
0.32
0.39
0.39
0.32
0.29
0.33
0.31
0.24
0.36
0.21
0.17
0.32
0.21
0.27
0.37
0.22
0.15
0.32
0.18
0.37
0.29
0.23
0.41
0.27
0.23
0.29
0.33
0.52
0.24
0.3
0.31
0.18
0.3
0.43
0.3
0.16
0.22
0.35
0.28
0.17
0.5
0.39
0.36
0.35
0.18
0.42
0.18
0.27
0.21
0.28
0.43
0.22
0.42
0.19
0.18
0.26
0.18
0.27
0.19
0.36
0.28
0.33
0.21
0.36
0.16
0.34
0
0.48
0.27
0.18
0.25
0.2
0.58
0.17
0.19
0.48
0.18
0.3
0.3
0.28
0.31
0.53
0.36
0.22
0.26
0.24
0.42
0.02
0.44
0.16
0.34
0.24
0.21
0.28
0.24
0.55
0.39
0.4
0.49
0.25
0.47
0.25
0.58
0.3
0.23
0.35
0.36
0.3
0.55
0.33
0.18
0.17
0.4
0.26
0.26
0.48
0.21
0.33
0.34
0.34
0.62
0.35
0.2
0.15
0.19
0.25
0.3
0.31
0.34
0.25
0.22
0.14
0.47
0.52
0.27
0.32
0.13
0.35
0.36
0.26
0.22
0.51
0.27
0.39
0.29
0.26
0.56
0.33
0.45
0.37
0.28
0.31
0.4
0.29
0.38
0.27
0.52
0.21
0.4
0.5
0.21
0.37
0.28
0.39
0.17
0.39
0.39
0.11
0.3
0.52
0.32
0.33
0.17
0.25
0.27
0.4
0.28
0.48
0.39
0.32
0.28
0.51
0.24
0.49
0.38
0.44
0.37
0.45
0.58
0.36
0.45
0.29
0.5
0.19
0.4
0.21
0.47
0.26
0.22
0.35
0.3
0.35
0.32
0.24
0.28
0.22
0.31
0.12
0.5
0.29
0.33
0.36
0.2
0.43
0.24
0.41
0.16
0.5
0.33
0.15
0.21
0.27
0.43
0.26
0.2
0.26
0.21
0.17
0.5
0.46
0.18
0.32
0.52
0.35
0.29
0.25
0.39
0.41
0.17
0.2
0.54
0.34
0.11
0.35
0.13
0.28
0.35
0.23
0.27
0.23
0.37
0.23
0.19
0.25
0.4
0.17
0.23
0.34
0.22
0.35
0.37
0.15
0.32
0.17
0.25
0.31
0.23
0.38
0.3
0.28
0.22
0.28
0.28
0.14
0.29
0.23
0.34
0.26
0.49
0.34
0.2
0.36
0.41
0.31
0.24
0.31
0.36
0.21
0.22
0.34
0.14
0.24
0.38
0.5
0.39
0.29
0.22
0.42
0.23
0.41
0.28
0.58
0.16
0.36
0.2
0.22
0.24
0.22
0.37
0.18
0.25
0.39
0.36
0.24
0.3
0.26
0.18
0.34
0.24
0.53
0.23
0.24
0.2
0.21
0.26
0.23
0.35
0.53
0.19
0.24
0.26
0.34
0.36
0.55
0.19
0.19
0.52
0.56
0.47
0.27
0.24
0.16
0.12
0.29
0.42
0.3
0.27
0.27
0.27
0.24
0.21
0.35
0.42
0.36
0.2
0.32
0.24
0.37
0.34
0.31
0.61
0.3
0.47
0.31
0.35
0.45
0.22
0.51
0.16
0.51
0.52
0.5
0.22
0.27
0.4
0.37
0.18
0.37
0
0.28
0.36
0.24
0.35
0.17
0.39
0.37
0.32
0.47
0.41
0.34
0.26
0.41
0.22
0.29
0.31
0.4
0.32
0.23
0.42
0.41
0.49
0.27
0.27
0.44
0.26
0.07
0.4
0.23
0.22
0.2
0.21
0.31
0.16
0.39
0.22
0.17
0.44
0.37
0.23
0.22
0.23
0.35
0.21
0.33
0.31
0.33
0.5
0.24
0.33
0.51
0.25
0.35
0.57
0.53
0.16
0.44
0.54
0.26
0.36
0.49
0.18
0.27
0.2
0.11
0.55
0.36
0.52
0.37
0.53
0.26
0.58
0.2
0.38
0.2
0.22
0.25
0.33
0.28
0.25
0.17
0.21
0.44
0.41
0.43
0.29
0.21
0.25
0.36
0.25
0.45
0.31
0.41
0.35
0.54
0.5
0.22
0.2
0.26
0.25
0.31
0.18
0.41
0.33
0.28
0.15
0.33
0.21
0.31
0.2
0.24
0.25
0.53
0.15
0.29
0.23
0.48
0.16
0.37
0.52
0.27
0.22
0.22
0.24
0.45
0.33
0.34
0.44
0.54
0.33
0.35
0.21
0.25
0.19
0.31
0.21
0.36
0.35
0.49
0.32
0.54
0.26
0.4
0.44
0.46
0.43
0.41
0.34
0.18
0.18
0.25
0.33
0.19
0.19
0.45
0.36
0.34
0.37
0.53
0.39
0.35
0.44
0.27
0.27
0.41
0.34
0.17
0.25
0.19
0.26
0.54
0.47
0.28
0.28
0.19
0.19
0.2
0.18
0.25
0.34
0.42
0.17
0.26
0.25
0.27
0.54
0.4
0.28
0.27
0.26
0.39
0.26
0.22
0.4
0.27
0.36
0.16
0.3
0.31
0.14
0.17
0.28
0.19
0.27
0.35
0.36
0.26
0.2
0.17
0.33
0.18
0.24
0.38
0.35
0.28
0.37
0.37
0.21
0.37
0.54
0.38
0.43
0.24
0.28
0.2
0.34
0.19
0.35
0.41
0.23
0.16
0.25
0.25
0.3
0.24
0.13
0.28
0.33
0.48
0.29
0.29
0.35
0.19
0.28
0.27
0.22
0.4
0.33
0.33
0.3
0.52
0.3
0.29
0.55
0.15
0.43
0.19
0.24
0.29
0.55
0.39
0.52
0.21
0.23
0.3
0.39
0.31
0.32
0.29
0.28
0.37
0.28
0.33
0.21
0.53
0.36
0.28
0.26
0.21
0.24
0.41
0.34
0.38
0.21
0.33
0.2
0.26
0.3
0.22
0.18
0.31
0.28
0.5
0.24
0.37
0.36
0.35
0.51
0.23
0.26
0.25
0.26
0.31
0.15
0.44
0.3
0.24
0.33
0.36
0.37
0.21
0
0.29
0.41
0.39
0.27
0.34
0.38
0.27
0.41
0.3
0.32
0.36
0.31
0.23
0.25
0.37
0.32
0.35
0.35
0.26
0.27
0.43
0.39
0.3
0.23
0.51
0.4
0.3
0.52
0.28
0.16
0.36
0.28
0.25
0.26
0.23
0.22
0.28
0.23
0.44
0.35
0.34
0.28
0.33
0.23
0.43
0.33
0.5
0.26
0.47
0.32
0.19
0.42
0.25
0.33
0.23
0.2
0.27
0.29
0.26
0.07
0.3
0.39
0.46
0.6
0.26
0.19
0.32
0.54
0.19
0.36
0.39
0.39
0.56
0.25
0.15
0.36
0.17
0.51
0.28
0.4
0.17
0.51
0.25
0.23
0.25
0.28
0.35
0.5
0.24
0.51
0.38
0.26
0.46
0.2
0.33
0.47
0.39
0.26
0.21
0.34
0.36
0.36
0.17
0.46
0.35
0.24
0.35
0.33
0.45
0.21
0.29
0.54
0.26
0.53
0.36
0.44
0.27
0.24
0.4
0.32
0.22
0.55
0.25
0.28
0.31
0.41
0.44
0.28
0.45
0.25
0.37
0.27
0.23
0.2
0.5
0.14
0.25
0.35
0.36
0.51
0.3
0.28
0.53
0.24
0.32
0.19
0.26
0.28
0.26
0.16
0.42
0.3
0.47
0.29
0.25
0.51
0.38
0.18
0.31
0.52
0.36
0.15
0.28
0.35
0.13
0.26
0.34
0.27
0.36
0.36
0.51
0.21
0.26
0.34
0.25
0.19
0.32
0.43
0.27
0.54
0.21
0.16
0.38
0.31
0.28
0.52
0.31
0.25
0.56
0.3
0.34
0.39
0
0.42
0.39
0.26
0.24
0.41
0.19
0.12
0.45
0.13
0.44
0.49
0.31
0.31
0.42
0.47
0.17
0.2
0.32
0.28
0.36
0.55
0.29
0.22
0.15
0.36
0.16
0.24
0.21
0.37
0.41
0.2
0.29
0.22
0.55
0.34
0.21
0.37
0.56
0.32
0.23
0.16
0.24
0
0.23
0.54
0.35
0.28
0.18
0.25
0.63
0.3
0.64
0.38
0.33
0.36
0.28
0.45
0.24
0.54
0.22
0.22
0.33
0.26
0.2
0.31
0.15
0.27
0.29
0.38
0.38
0.22
0.21
0.31
0.39
0.27
0.18
0.26
0.46
0.23
0.29
0.24
0.43
0.45
0.31
0.56
0.38
0.18
0.22
0.3
0.3
0.17
0.35
0.37
0.23
0.55
0.52
0.35
0.32
0.16
0.36
0.27
0.5
0.17
0.24
0.17
0.34
0.36
0.43
0.31
0.13
0.34
0.3
0.27
0.31
0.22
0.22
0.23
0.21
0.32
0.42
0.35
0.36
0.43
0.5
0.31
0.34
0.31
0.19
0.24
0.23
0.15
0.46
0.27
0.08
0.22
0.19
0.3
0.26
0.17
0.29
0.41
0.4
0.19
0.21
0.57
0.26
0.22
0.52
0.37
0.21
0.31
0.49
0.24
0.44
0.44
0.53
0.33
0.34
0.34
0.27
0.44
0.23
0.32
0.28
0.27
0.29
0.29
0.21
0.23
0.17
0.24
0.5
0.23
0.38
0.33
0.18
0.36
0.27
0.58
0.21
0.34
0.34
0.36
0.24
0.37
0.39
0.52
0.29
0.3
0.3
0.52
0.33
0.45
0.19
0.24
0.52
0.46
0.08
0.36
0.3
0.23
0.31
0.33
0.11
0.3
0
0.17
0.31
0.46
0
0.22
0.21
0.32
0.22
0.29
0.37
0.38
0.17
0.36
0.42
0.44
0.34
0.4
0.22
0.18
0.26
0.28
0.27
0.23
0.16
0.32
0.25
0.49
0.31
0.44
0.3
0
0.2
0.38
0.35
0.35
0.33
0.18
0.5
0.43
0.24
0.28
0.43
0.6
0.19
0.24
0.2
0.35
0.31
0.19
0.21
0.35
0.52
0.33
0.56
0.28
0.2
0.53
0.51
0.43
0.23
0.22
0.44
0.32
0.18
0.29
0.37
0.12
0.37
0.5
0.24
0.32
0.3
0.34
0.31
0.32
0.37
0.31
0.29
0.2
0.45
0.25
0.32
0.24
0.27
0.29
0.54
0.19
0.55
0.46
0.28
0.26
0.25
0.38
0.36
0.2
0.32
0
0.23
0.32
0.34
0.32
0.28
0.4
0.29
0.48
0.38
0.22
0.27
0.41
0.24
0.36
0
0.16
0.47
0.22
0.33
0.24
0.26
0.5
0.31
0.24
0.28
0.35
0.28
0.27
0.51
0.33
0.15
0.22
0.32
0.34
0.36
0.39
0.36
0.57
0.3
0.1
0.17
0.16
0.46
0.49
0.28
0.43
0.18
0.21
0.36
0.17
0.3
0.53
0.28
0.46
0.34
0.35
0.15
0.35
0.5
0.25
0.43
0.45
0.49
0.12
0.34
0.19
0.21
0.2
0.36
0.27
0.3
0.38
0.16
0.29
0.27
0.54
0.33
0.27
0.17
0.35
0.48
0.25
0.31
0.53
0.31
0.25
0.36
0.33
0.52
0.28
0.28
0.38
0.36
0.42
0.26
0.25
0
0.52
0.58
0.53
0.26
0.26
0.3
0.37
0.23
0.31
0.48
0.25
0.2
0.32
0.54
0.26
0.31
0.27
0.5
0.34
0.63
0.24
0.21
0.39
0.33
0.41
0.43
0.15
0.28
0.34
0.14
0.19
0.29
0.25
0.42
0.26
0.2
0.39
0.36
0.25
0.52
0.29
0.23
0.3
0.52
0.25
0.48
0.18
0.29
0.38
0.29
0.54
0.29
0.28
0.18
0.21
0.47
0.27
0.33
0.21
0.26
0.33
0.27
0.43
0.21
0.18
0.39
0.17
0.25
0.15
0.29
0.18
0.45
0.3
0.23
0.29
0.19
0.33
0.51
0.27
0.32
0.27
0.5
0.56
0.16
0.16
0.4
0.26
0.38
0.28
0.37
0.33
0.33
0.25
0.53
0.2
0.44
0.27
0.23
0.31
0.21
0
0.52
0.43
0.46
0.21
0.22
0.5
0.31
0.2
0.17
0.3
0.55
0.3
0.13
0.35
0.18
0.51
0.59
0.23
0.15
0.17
0.57
0.26
0.35
0.2
0.24
0.49
0.34
0.44
0.25
0.19
0.22
0.35
0.38
0.4
0.19
0.29
0.48
0.4
0.52
0.37
0.45
0.2
0.54
0.24
0.36
0.3
0.26
0.37
0.3
0.2
0.33
0.26
0.14
0.3
0.41
0.31
0.25
0.26
0.22
0.28
0.33
0.3
0.2
0.19
0.3
0.56
0.19
0.37
0
0.37
0.24
0.25
0.24
0.39
0.45
0.31
0.5
0.27
0.33
0.16
0.25
0.24
0.32
0.54
0.28
0.29
0.25
0.38
0.55
0.5
0.23
0.38
0.39
0.31
0.27
0.21
0.2
0.29
0.37
0.19
0.29
0.25
0.32
0.19
0.18
0.38
0.15
0.25
0.21
0.07
0.6
0.26
0.21
0.38
0.34
0.41
0.38
0.52
0.27
0.17
0.52
0.34
0.32
0.48
0.32
0.47
0.29
0.35
0.12
0.2
0.18
0.25
0.32
0.55
0.31
0.38
0.25
0.31
0.35
0.23
0.35
0.24
0.35
0.23
0.23
0.24
0.23
0.28
0.17
0.25
0.29
0.27
0.25
0.33
0.38
0.39
0.36
0.27
0.35
0.4
0.26
0.2
0.5
0.17
0.54
0.38
0.2
0.37
0.31
0.41
0.4
0.26
0.32
0.41
0.41
0.27
0.31
0.51
0.41
0.28
0.28
0.44
0.17
0.52
0.19
0.21
0.48
0.24
0.35
0.34
0.19
0.2
0.33
0
0.24
0.14
0.36
0.17
0.19
0.16
0.32
0.41
0.5
0.16
0.23
0.22
0.15
0.41
0.23
0.23
0.23
0.17
0.24
0.16
0.28
0.37
0.31
0.25
0.28
0.49
0.51
0.22
0.5
0.28
0.21
0.44
0.51
0.41
0.13
0.36
0.32
0.34
0.27
0.29
0.21
0.25
0.23
0.2
0.46
0.24
0.29
0.29
0.17
0.31
0.42
0.65
0.28
0.46
0.28
0.29
0.35
0.26
0.25
0.23
0.24
0.33
0.32
0.25
0.27
0.17
0.44
0.21
0.42
0.36
0.22
0.39
0.15
0.21
0.3
0.33
0.27
0.37
0.44
0.26
0.31
0.19
0.26
0.47
0.19
0.43
0.34
0.21
0.25
0.37
0.35
0.5
0.44
0.29
0.4
0.25
0.28
0.48
0.57
0.35
0.37
0.28
0.36
[truncated: 17,776 more rows]

## Sheet: ExtendedDataFigure2h
Databases	Candidate prionins
3.14	1.24
0.54	1.69
0.82	2.2
2.84	1.78
1.16	1.29
2.1	1.22
2.67	1.46
0.8	1.82
3.26	1.58
0.6	1.83
0.77	0.97
1.12	1.62
0.92	2.11
3.26	1.92
1.12	2.1
0.82	1.74
1.46	1.24
0.71	1.27
0.61	2.07
3.32	1.74
2.11	1.32
1.12	1.31
1.4	0.99
0.37	1.39
0.91	1.37
1.19	1.13
0.34	0.85
1.3	1.94
0.55	2.34
1.95	1.64
0.23	1.75
1.08	1.89
1.6	0.88
1.28	1.24
0.78	2.18
0.94	0.78
0.5	0.99
2.33	1.02
0.95	1.06
0.94	0.98
0.61	1.59
0.94	2.13
0.94	1.39
0.87	1.46
1.39	2.03
0.28	0.91
2.62	1.17
0.46	0.8
2.01	1.5
0.21	1.4
0.47	1.19
1.12	1.45
1.72	0.99
0.87	1
2.2	1.35
1.77	1.02
1.09	1.62
2	0.88
4.16	2.19
2.45	1.57
0.18	1.13
1.64	0.76
1.07	0.83
0.85	1.08
2.27	1.99
0.59	1.64
1.7	1.75
1.13	1.06
0.86	1.01
1.8	1.68
1.37	1.5
0.35	1.06
2.04	1.2
1.38	1.18
0.82	1.71
1.13
1.65
0.43
1.59
0.61
1.38
0.79
1.58
1.72
4.54
0.66
1.17
0.46
0.82
1.32
1.25
1.43
1.23
1.11
0.92
0.12
0
0.89
1.43
1.64
0.97
0.75
0.88
0.92
3.04
3.23
1.36
0.21
0.68
2.01
0.82
1.5
1.22
1.36
1.36
0.51
0.25
1.28
1.67
0
0.91
1.5
1.67
1.28
0.61
1.58
0.33
0.44
0.14
0.92
2.38
0.94
1.45
2.45
2.71
1.8
1.33
2.04
1.13
0.82
0.21
0.76
1.6
1
0.48
0.91
0.82
0.7
0.46
0.95
0.75
0.3
1.54
1.22
1.42
0.41
1.65
2.33
1.15
0.92
1.58
1.45
0.84
0.61
1.15
0.57
1.59
1.11
0.27
0.79
0.68
0.82
0.75
1.07
1.41
1.28
0.1
1.19
0.82
0
1.84
1.03
1.03
1.44
0.75
1.24
0.62
1.7
0.68
2.9
0.64
1.6
0.23
1.21
1.3
1.44
1.84
0.74
0.82
0.93
0.68
0.33
0.82
0.9
0.56
1.35
1.84
1.46
1.14
3.7
1.03
1.32
0.61
1.04
1.16
0.49
2.65
0.25
1.53
0.66
1.25
1.21
1.12
2.64
2.07
3.23
2.56
0.93
0.44
0.59
0.89
0.94
0.91
1.34
1.01
0.98
5.16
1.02
1.72
1.24
0.88
1.1
0.98
1.41
0.66
0.94
1.32
0.19
1.25
1.79
0.49
0.28
0.67
0.61
0.45
1.35
1.04
0.41
1.39
1.27
0.34
2.11
0.56
0.84
0.93
1.24
2.08
1.87
0.88
0.95
1.03
1.84
0.55
3.62
1.02
1.72
1.96
0.71
0.68
1.06
1.22
1.15
3.61
0.83
0.52
1.21
1.02
1.44
0.59
0.76
0.85
1.36
1.9
1.17
1.45
2.3
0.69
1.38
0.99
1.12
0.77
0.7
3.97
1.35
1.01
0.65
1.75
1.63
1.04
1.3
1.31
4.18
0.93
0.23
1.62
1.84
0.84
0.41
0.77
1.87
1.22
0.82
1.29
1.11
1.92
0.38
0.76
0.72
0.54
0.76
0.3
2.18
0.86
1.56
1.75
0.64
2.15
1.1
0.86
0.97
1.12
0.76
1.11
3.23
4.24
1.11
0.49
1.42
1.25
0.62
1.39
1.77
1.61
0.77
3.71
2.71
1.56
2.22
0.99
2.54
1.06
1.29
2.42
0.85
1.7
1.25
0.82
1.6
1.18
0.28
0.68
1.93
1.46
1.27
4.09
1.36
0.36
1.12
1.21
0.55
1.3
1.09
2.22
0
0.52
1.04
1.24
1.21
0.74
1.76
2.1
1.87
1.7
1.25
3
0.98
0.46
1.45
1.5
1.14
1.62
1.01
1.11
0.79
1.83
1.05
0.84
1.45
0.93
0.99
0.92
1.59
1.24
3.32
1.54
1.78
0.82
3.93
0.55
1.23
1.15
1.28
0.83
0.99
1.33
3.04
1.16
1.25
0.97
3.32
0.82
1.57
2.52
0.48
2.43
0.9
1.56
1.81
1.29
1.28
0.66
0.6
1.84
1.33
0.82
1.69
1.81
1.61
0.54
1.68
0
0.82
3.23
0.85
1.6
0.56
1.86
1.02
1.77
0.41
0.99
0.91
0.59
0
1.24
2.15
2.9
1.54
0.89
0
1.13
1.71
2.02
1.78
0.57
1.43
2.68
0.91
1.39
1.19
0.93
1
0.44
0.95
0.75
1.05
0.82
3.43
1.02
0.98
1.58
0.94
0.74
0.64
1.36
2.35
0.52
1.2
2.65
1.01
2.54
1.28
4.08
1.45
0.35
2.3
0.27
0.17
1.12
4.19
1.33
0.67
0.7
0.82
1.25
0.88
1.69
1.88
0.61
1.6
0.5
0.82
0.75
1.11
0.8
1.26
0.66
1.47
0.32
1.06
3.86
1.01
1.93
0.7
0.72
1.41
1.51
1.54
0.62
1.66
1.57
1.46
0.82
0.93
1.23
3.29
1.29
0.74
3.19
1.95
0.69
1.99
0.74
3.42
0.86
0.68
1.04
0.82
2.1
0.75
1.32
1.96
1.54
0.45
1.13
0.98
1.92
1.46
0.66
0.49
1.5
0.27
2.09
1.68
3.33
1.89
0.35
0.79
1.14
3.14
1.27
1.1
1.5
0.82
0.82
0.37
4.11
1.08
1.99
0.44
0.44
2.69
1.49
0.65
1.59
0.19
1.86
0.68
0.58
0.54
0.73
1.05
0.86
1.4
1.1
0.57
0.82
0.63
1.52
1.6
1.12
3.42
0.53
0.61
0.99
1.4
1.73
0.78
0.82
1.59
1.52
1.36
0.85
0.92
4.12
1.02
0.69
0.66
2.63
1.6
1.3
5.12
1.08
1.27
0.61
1.94
3.21
0.48
1.09
1.11
1.46
1.37
0.88
0.52
1.68
0.55
1.62
0.82
1.2
0.65
1.36
1.16
1.14
1.84
0.27
0.2
1.16
1.35
0.62
0.67
0.83
3.72
1.18
2.31
0.73
5.07
2.28
0.49
0.61
0.53
1.51
0.67
0.27
1.56
0.67
5.07
0.91
1.37
1.15
1.65
0.41
1.73
2.87
0.92
1.59
0.95
2.65
0.41
0
0.21
1.01
2.29
0.54
0.37
0.6
0.63
0.73
0.5
1.41
1.02
1.11
0
3.43
0.66
0.37
0.67
1.68
0.84
2.65
1.41
0.66
0.77
1.07
1.58
1.72
1.22
0.55
3.67
2.43
1.61
4.02
1.07
1.23
0.84
1.04
0.37
0.99
1.23
0.43
1.83
1.5
1.04
2.45
0.82
1.85
0.04
1.72
0.82
3.6
1.03
1.31
0.41
0.89
0.2
0.78
1.27
2.56
2.29
2.16
0.72
0.14
0.68
2.49
0.82
1.22
1.24
0.93
0.5
1.59
0.99
1.22
0.61
0.62
1.66
1.11
1.72
0.49
0.27
3.29
1.72
0.7
0.63
1.61
3.81
0.95
1.23
0.15
0.86
0.53
3.32
1.25
0.74
1.06
0.99
0.67
2.61
0.34
3.67
1.25
0
1.53
0.61
1.02
1.08
2.21
1.62
1.17
0.98
1.04
3.6
0.74
1.3
0.62
0.88
1.6
1.07
0.5
0.77
0.99
0.83
0.64
1.9
3.02
1.01
1.16
0.33
0.92
0.83
0.96
0.62
4.11
0.41
2.95
2.13
1.86
1.61
0.61
1.29
1.22
0.59
0.68
0.98
0.7
1.93
0.55
0.5
0.19
2.69
3.58
0.94
3.98
4.3
0.18
1.62
0.96
1.32
1.07
1.24
0.89
0.57
2.64
2.11
3.23
1.38
0.63
1.32
0.61
1.25
1
0.74
2.79
0.37
1.04
0.59
0.82
0.72
0.82
0.71
1.57
2.55
0.96
1.08
1.39
0.74
0.12
5.07
1.23
1.6
1.67
0.93
0.98
0.3
0.23
1.23
0.47
3.13
1.22
1.56
1.46
1.36
1.21
1.96
1.61
0.74
0.74
1.87
1.61
1.55
1.11
1.45
0.53
1.36
1.4
0.74
1.03
0.8
1.06
2.49
0.69
0.14
2.39
0.73
3.38
0.67
1.8
1.4
0.13
1.01
1.28
0.76
0.78
3.14
0.5
0.2
3.32
1.06
1.24
0.63
1.36
0.61
1.41
0.48
3.81
1.59
0.54
1.31
0.35
2.13
0.63
2.48
0.99
2
2.79
1.52
4.44
1.59
4.28
2.01
1
1.78
1.22
1.1
1.46
0.84
0.75
0.72
3.5
2.65
1.42
1.78
0.56
1.38
1.46
0.35
0.84
1.18
3.14
1.37
1.56
0.51
1.36
1.06
1.72
0.95
0.87
0.49
0.7
0.61
1.08
1.23
0.72
0.6
1.93
1.05
0.75
1.04
0.49
0.73
2.65
0.5
0.52
3.71
1.22
1.48
0.82
0.99
0.96
1.31
1.5
0.44
1.59
0.84
1.08
1.4
1.31
5.07
1.08
0
1.16
2.69
1.04
1.97
0.18
0.6
3.52
1.41
1.19
0.87
1.28
0.31
1.14
1.02
1.84
1.43
1.01
0.53
1.11
0.84
2.52
3.86
1.3
1.17
0.94
1.31
0.98
1.47
0.94
1.08
3.04
1
0.55
0.58
0.63
1.12
1.99
0.64
1.95
2.21
1.48
0.61
1.03
1.06
0.52
1.36
1.88
0.91
2.08
1.37
0.56
3.32
2.11
3.75
0.82
1
1.27
1.06
1.22
1.83
1.3
1.77
3.04
0.87
1.69
1.24
0.78
2.5
1.83
0.33
2.96
1.15
1.43
1.45
1.3
0.61
1.27
4.38
0.61
1.68
0.94
1.03
1.79
1.2
1.45
1.26
0.68
1.99
1
0.32
0.2
1.77
1.23
0.63
1.41
0.82
1.8
0.79
1.14
0.66
1.24
1.1
1.57
0.77
1.94
1.5
1.59
0.61
3.56
1.56
0.82
2.08
2.78
0.8
0.95
1.57
1.07
1.76
2.95
0.61
1.33
1.67
1.39
1.58
1.16
1.11
0.75
1.75
0.44
1.16
1.28
0.99
1.79
1.11
1.59
1.2
1.24
1.1
1.31
1.9
1.59
1.45
0.82
0.55
0.63
1.5
0.6
0.72
0.98
0.67
0.75
1.12
0.54
0.98
1.73
2.04
3.73
0.37
0.76
1.64
1.35
1.61
0.54
0.68
0.48
1.22
0.8
1.48
0.61
0.54
0.25
0.63
3.05
3.81
1.27
1.19
1.24
0.83
0.74
3.67
1.03
1.04
0.54
0.31
0.61
1.41
1.24
1.53
3.03
1.11
1.45
2.13
2
1.5
0
0.58
1.57
3.47
1.55
0.7
2.47
1.86
3.33
0.32
0.78
1.24
0.6
0.67
1.07
2.01
1.24
1.24
1.76
1.64
0.73
1.41
0.62
1.58
1.24
4.03
0.88
1.02
1.19
0.67
1.77
1.05
0.5
1.13
2.21
0.53
0
0.73
1.23
1.21
1.41
2.69
1.52
2.92
1.77
1.51
1.37
0.7
0.92
3.7
1.45
1.09
0
0.51
2.41
0.99
1.46
0.82
1.93
0.8
1.25
0.94
0.48
1.12
0.66
1.54
0.69
1.1
1.6
1.35
1.88
3.81
0.26
0.61
1.04
1.18
0.46
1.4
0.23
0.49
1.02
0.65
1.97
2.65
1.59
1.01
0.63
0.54
1.33
1.19
0.82
1.78
0.67
0.84
0.72
2.18
0.49
1.11
0.76
2.08
3.2
1.7
0.89
1.22
0.75
2.71
1.5
2.76
1.18
0.82
1.46
1.02
1.11
0.91
0.98
1.17
0.71
1.24
2.36
1.73
1.19
0.13
1.16
1.03
1.52
0.57
1.58
0.76
1.2
0.58
1.76
2.04
0.7
1.01
0.82
1.45
2.65
1.21
1.44
0.93
0.56
0.78
1.45
1.82
1.18
1.35
4.38
2.39
1.03
3.81
0.27
0.94
2.69
0.09
4.89
0.75
1.6
1.1
1.61
2.29
0.91
3.27
1.15
0.81
0.35
1.14
2.27
0.1
0.82
0.7
0.42
0.74
1.31
1.6
0.75
1.92
1.4
2.47
1.46
1.79
3.26
2.54
1.33
0.38
2.57
0.61
0.58
0.54
0.81
1.7
0.68
2.92
0.59
0.98
1.31
2.52
0.78
1.22
1.49
0.51
1.9
1.3
1.84
0.41
0
1.04
1.27
0.35
3.67
0.81
0.94
0.97
1.01
1.94
0.33
0.42
0.58
1.39
1.02
1.6
2.13
0.52
1.07
1.23
2.71
0.83
2.05
1.98
1.5
0.67
1.73
0.98
0.71
0.37
3.13
0.73
0.94
0.49
3.23
1.51
2.02
0.61
0.27
0.56
1.27
1.71
1.99
1.09
1.11
0.68
1.09
0.39
3.81
1.16
1.23
1.12
2.35
1.57
0
1.02
0.6
0.95
1.05
1.76
0.48
1.69
0.58
0.68
0.61
1.33
0.22
0.63
1.64
0.2
1.19
1.38
1.43
0.66
1.83
0.7
0.95
1.48
1.49
1.5
3.74
1.96
2.61
0.6
0.65
1.04
2.68
0.86
1.12
1.79
0.77
0.91
1.48
0.98
1.29
1.28
0.58
0.51
1.29
1.79
1.31
1.19
3.1
1.65
0.54
0.19
1.92
0.74
3.26
0
0.77
1.72
0
0.5
0.68
0.92
3.14
1.18
1.07
1.45
0.73
3.74
1
1.51
1.11
1.36
1.3
2.04
0.72
0.66
0.82
0.89
0.14
1.36
2.5
0.77
1.38
0.75
1.2
1.36
0.79
0.61
0.45
0.13
0.72
1.06
0.92
0.92
0.93
1.02
2.24
0.35
1.47
0.66
1.27
1.53
1.16
3.64
1.49
1.53
0.12
4.69
1.52
0.79
2.13
0.63
3.17
1.31
0.77
1.23
1.19
0.68
0.82
1.36
1.18
0.28
1.07
1.91
0.28
0.94
0.51
1.52
1.22
1.91
4.56
0.69
3.26
0.58
1.51
0.17
0.77
0.56
1.22
0.76
2.45
0
1.47
0.72
0.82
2.08
2.08
1.51
1.71
0.54
0.28
1.11
1.46
1.44
0.82
0.89
1.94
0.61
0.48
1.24
2.01
0.82
2.18
0.64
1.87
2.6
0.28
1.61
1.06
0.95
0.74
2.09
0.88
1.61
1.61
0.89
1.13
0.56
0.89
0.96
0.28
2.76
1.2
3.33
0.82
0.66
3.9
0.92
1.37
0.46
2.64
0.22
1.11
1.76
0.48
1.58
1.06
1.76
0.94
0.5
1.01
2.13
1.22
0.63
1.58
1.18
3.51
0.97
0.57
0.95
1.24
1.01
2.83
2.7
2.3
0.72
2.27
0.51
0.84
1.52
0.42
0.15
0.72
1.27
1.4
1.12
0.82
1.29
3.23
1.17
0.82
0.86
1.52
1.41
3.2
0.95
1.31
1.57
0.74
0.74
1.38
0
2.68
4
0.9
1.01
1.04
4.94
0.82
1.16
0.68
0.92
2.81
3.43
0.95
0.78
1.15
3.26
0.12
0.83
0.64
2.81
1.45
0.61
4.02
1.17
1.22
0.63
1.96
0.68
1.31
0.68
1.36
1.21
3.44
0.49
0.75
1.09
0.28
0.89
0.27
0.55
0.9
0.57
1.78
1.27
1.58
0.92
1.28
0.71
2.36
1.16
0.77
1.07
0.83
0.66
0.67
1.64
0.8
1.68
1.9
0.68
0.95
1.31
0.83
1.59
0.52
0.82
4.5
1.6
0
0.51
1.71
0.66
0.54
1.05
2.83
1.92
4.24
0.03
0.82
1.22
0.85
0.91
0.92
0.98
1.15
0.82
0.94
1.39
0.82
1.71
0.98
2.36
1.27
0.82
1.3
1.16
1
0.95
0.2
1.04
1.21
2.37
1.16
1.23
0.56
1.85
1.59
1.05
0.86
2.75
0.62
1.62
0.84
2.63
1.54
3.23
1.05
0.56
3.29
0.89
1
1.36
0.61
0.56
0.82
0.91
1.62
2.04
0.95
0.98
1.02
1.47
1.11
1.09
3.23
1.08
1.96
0.9
0.49
1.86
1.59
0.94
1.8
1.48
1.14
1.03
0.85
1.11
1.19
0.9
1.29
1.03
1.02
1.28
2.96
1.5
1.48
0.48
0.56
3.26
0.83
1.05
2.7
1.11
1.63
0.5
1.09
0.81
1.48
3.32
1.76
0.8
1.17
2.04
1.1
1.33
1.17
2.12
0.67
1.36
0.92
1.96
1.21
2.95
1.3
0.95
0.83
0.52
3.12
1.3
1.23
0.52
0.49
0.63
0.9
0.55
0.87
0.8
1.01
0.87
0.46
1.92
1.5
0.77
1.24
1.59
1.21
1.46
0.71
0.63
0.52
1.14
1.03
0.53
0.83
0.23
2.25
0.89
0.61
0.72
0.39
0.45
1.79
1.16
0.72
2.79
3.03
2.79
1.67
1.43
0.92
1.24
0.68
2.05
1.02
1.5
0.92
0.66
1.02
0.36
1.63
1.28
0.73
1.96
0.96
0.52
0.5
1.68
0.82
1.15
1.4
0.91
0.56
0.49
1.22
1.8
3.91
0.73
1.44
1.02
0.28
0.72
3.01
0.56
0.88
3.57
1.13
0.68
1.02
3.67
0.55
1.47
3.6
0.73
1.31
1.37
0.94
1.53
1.16
0.85
1.24
0.4
1.89
1
3.23
0.91
4.49
0.34
1.62
0.75
0.38
2.5
1.03
0.37
1.6
0.43
0.9
[truncated: 17,776 more rows]

## Sheet: ExtendedDataFigure2i
Databases	Candidate prionins
-0.07	-0.25
0.35	-0.26
0.17	-0.59
-0.52	-0.35
-0.39	0.22
-0.81	-0.25
-1.29	-0.1
0.22	-0.35
-1.05	-0.4
0.31	-0.58
-0.14	-0.06
-0.5	-0.15
0.23	-0.44
-0.17	-0.45
0.04	-0.37
0.1	-0.51
-0.31	-0.03
0.1	-0.05
0.35	-0.22
-0.37	-0.58
-0.24	-0.03
0.1	-0.23
-0.23	-0.02
0.27	-0.32
-0.12	-0.13
0.37	-0.08
0.01	-0.45
-0.07	-0.39
0.05	-0.57
-0.03	-0.42
0.69	-0.45
-0.18	-0.52
0.11	-0.33
-0.02	-0.47
0.05	-0.43
0.12	0.48
0.27	-0.03
-1.09	-0.23
0.04	-0.13
-0.39	0.17
0.46	-0.55
-0.13	-0.7
0.11	-0.21
-0.05	-0.1
-0.69	-0.4
0.43	0.39
-1.62	-0.35
0.29	-0.34
0.16	-0.08
0.64	-0.25
0.25	-0.33
-0.1	-0.29
-0.03	-0.49
0.43	-0.03
0.18	-0.18
0.26	-0.14
-0.15	-0.34
-0.45	0.01
-1.46	-0.34
-0.3	-0.37
0.73	0.07
-0.14	-0.37
0	-0.35
0.37	-0.09
-0.62	-0.45
0.43	-0.34
-0.13	-0.15
-0.51	-0.12
-0.05	-0.22
-0.57	-0.18
-0.24	-0.21
0.57	-0.21
-0.62	-0.17
-0.1	-0.39
-0.01	-0.14
0.24
-0.59
0.72
-0.51
0.51
0.24
0.33
-0.41
0
-1.22
0.21
-0.08
0.48
0.07
-0.86
-0.22
-0.11
-0.39
0.07
-0.01
0.79
0.77
-0.01
-0.35
-0.22
0.22
0.2
-0.49
0.07
-1.13
-0.33
-0.27
0.42
0.16
-0.25
0.14
-0.21
-0.23
-0.22
-0.12
0.3
0.55
0.14
-0.26
0.91
-0.13
-0.12
0.04
-0.04
0.42
-0.54
0.52
0.25
0.74
0.34
-1.25
0.08
0.06
-2.15
-0.42
-0.35
-0.51
-0.92
-0.31
0.1
0.77
-0.07
-0.18
-0.07
0.27
-0.18
0.18
0.31
0.44
-0.04
0.14
0.64
-0.52
-0.25
-0.13
0.16
-0.78
-0.87
0.23
0.26
0.02
-0.28
-0.06
0.37
-0.16
0.22
-0.34
-0.06
0.35
-0.06
-0.02
0.14
-0.02
0.08
-0.75
-0.57
0.43
-0.14
0.25
0.12
-0.55
-0.06
0.06
-0.39
0.27
-0.19
0.25
0.22
0.36
-0.4
0.39
-0.11
0.59
0.03
-0.97
-0.6
-0.58
-0.11
0.14
0.15
-0.04
0.31
0.07
0.08
0.36
-0.52
0.09
-0.03
-0.21
-0.69
0.05
-0.39
0.35
-0.09
-0.01
0.58
-0.42
0.11
-0.35
0.13
0.05
-0.31
-0.04
-0.35
-1.36
-0.31
-0.88
0.01
0.31
0.37
-0.04
-0.34
-0.12
-1.14
-0.23
-0.31
-0.75
-0.02
-0.89
0.04
-0.07
-0.02
-0.12
0.06
0.58
-0.14
-0.16
0.38
0.04
-0.16
0.35
0.71
0.22
0.37
0.47
-0.11
-0.11
0.31
-0.22
-0.3
0.52
-0.44
0.61
-0.07
-0.06
-0.17
-0.28
-0.05
-0.01
0.09
0.36
-0.3
0.56
-0.41
-0.14
-0.22
-0.65
0.15
0.24
-0.06
0.29
-0.06
-0.45
0.16
0.29
-0.31
0.08
-0.67
0.39
0.23
0.14
0.05
-0.94
-0.29
0.15
-0.39
-0.63
-0.11
0.03
-0.02
0.11
0.18
-0.41
0.18
-0.09
0.04
-0.11
0.03
0.28
-0.07
0.16
-0.14
0.1
0.34
-0.36
-0.59
0.18
0.48
0.36
-0.76
-0.13
0.49
-0.14
-0.03
-0.22
0.58
0.16
-0.2
-0.26
0.24
0.45
-0.24
0.01
-0.04
-0.42
0.26
0.44
0.17
0.06
-0.12
-0.11
-0.08
-0.41
-0.3
-0.52
-0.12
0.35
-0.09
-0.07
-0.1
-0.17
-0.87
-0.23
0.24
-0.21
-0.41
-0.19
0.07
0.2
-1.06
-0.06
-0.22
-0.08
0.32
-0.57
-0.19
0.04
-0.24
-0.05
0.67
0.24
-0.11
-0.13
-0.24
-0.63
-0.29
0.47
0.34
-0.05
0.27
0.05
-0.21
0.09
-0.25
0.28
-0.05
-0.18
-0.13
0.19
-0.02
-0.52
0.01
-0.67
0.07
-0.17
-0.2
0.51
-0.27
-0.25
-0.39
-0.23
0.12
0.01
0.23
-0.27
-0.05
0.19
-0.39
0.07
-0.23
0.28
-0.32
0.05
-0.24
-0.01
-1.09
-0.45
-0.66
0.29
-0.64
-0.1
0.14
0.16
-0.16
-0.65
-0.06
-0.34
0.19
-0.05
-0.08
0.19
0.01
-0.22
0.28
-0.92
0.03
-0.49
-0.68
-0.2
-0.12
0.19
0.22
-1.04
0.14
0.19
-0.02
-0.2
-0.75
0.25
-1.03
0.69
0.06
-0.18
0.23
-0.09
0.46
-0.5
-0.42
0.27
0.38
0.02
-0.12
0.18
0.06
0.06
-0.94
-0.37
0.37
0.01
0.82
0.43
-0.63
-0.59
-0.02
0.11
-0.28
-0.34
-0.18
0.06
0.33
0.25
-0.15
0.33
-0.25
0.18
-0.1
0.08
-0.47
-0.12
0.21
0.14
0.34
-0.22
0.18
-0.45
-1.2
0.46
0.06
-0.2
0.04
-0.9
0.12
-0.96
0.38
0.53
-0.08
0.56
0.59
-0.12
-0.95
0.07
0.36
0.2
-0.01
-0.07
0
-0.75
0.16
0.38
-0.18
0.45
0.15
-0.07
-0.02
0.17
0.08
0.47
-0.67
0.17
-0.09
-0.3
0.07
-0.37
0.24
0.26
-0.37
-0.1
0.04
0.18
0.47
-0.43
-0.49
0.18
0.14
-0.02
-0.78
-0.26
0.13
-0.44
-1.2
0.19
-0.34
0.32
-0.37
-0.01
-0.14
-0.22
0.08
-0.41
0.2
-0.5
-0.46
0.13
0.17
-0.01
0
-0.73
-0.6
0.3
0.29
-0.49
0.11
-0.03
-0.33
-0.3
-0.21
0
0.15
0.21
-0.09
-0.21
-0.19
0.11
-0.12
0.19
0.6
-0.66
-0.12
-0.65
0.34
0.29
-0.66
-0.07
0.51
-0.06
0.72
-0.28
0.11
0.3
-0.09
-0.16
0.02
-0.2
-0.17
-0.08
0.12
0.1
0.19
-0.37
-0.23
-0.55
-0.29
-0.28
0.44
-0.04
-0.06
-0.36
-0.02
-0.27
-0.02
-0.08
-0.13
0.09
-0.42
-1.06
-0.03
0.31
0.24
-0.49
-0.16
0.05
-1.11
0.04
-0.09
0.32
-0.03
0.05
0.41
-0.39
-0.08
-0.4
-0.51
-0.12
0.37
-0.92
0.35
-0.76
0.19
-0.04
0.2
-0.32
0.21
-0.08
-0.77
0.14
0.62
-0.62
-0.34
0.26
0.29
0.14
-0.59
0.01
-0.48
0.16
-0.96
-1.2
0.44
0.3
0.15
-0.05
0.4
0.59
-0.75
0.2
-0.96
0.31
-0.02
0.16
-0.23
0.23
-0.4
-0.48
0.12
-0.34
-0.03
-0.31
0.23
0.4
0.32
0.05
-0.7
0.37
0.39
0.2
0.16
0.22
0.48
-0.06
-0.29
0.01
0.76
-0.49
0.4
0.61
0.42
0.01
0.15
-0.3
-0.12
0.02
-0.61
0.09
-0.76
-0.47
-0.26
0.35
-0.59
-0.33
-0.24
-0.15
0.18
-0.37
0.41
0.05
0.35
-0.05
-0.39
0.31
-0.45
0.24
0.05
-0.94
-0.14
0.36
0.69
-0.45
0.08
-0.16
-0.06
0.23
0.23
-0.24
0.73
0.04
-0.58
-0.6
-0.77
-0.96
0.3
0.45
0.19
-1.05
0.2
-0.08
0.25
-0.26
0.53
-0.26
-0.17
-0.02
0.35
0.07
-0.75
0.09
-0.63
0.32
0.31
-0.54
-0.3
0.43
0.25
-0.59
-0.33
-0.03
-0.06
0.73
0.11
0.56
-0.36
-0.19
0.4
0.27
0.1
-0.03
-0.74
0.77
-1.04
-0.01
0.75
-0.54
0.38
0.15
0.17
-0.54
0.3
-0.19
-0.05
0.23
-0.02
-0.13
0.05
0.47
-0.19
-0.88
-0.26
0.31
0.17
0.16
-0.01
0.18
-0.41
-0.65
0.1
0.01
0.45
0.09
0.19
-0.15
0.14
-0.14
0.21
-0.2
0.35
-0.57
0.15
0.19
-0.64
-0.14
0.11
0.01
0.04
0.23
-0.74
0.53
0.52
0.67
-0.76
-0.47
0.13
-0.84
-0.98
0.6
-0.02
-0.01
-0.32
-0.13
0.03
0.01
0.28
-1.32
-0.72
-0.23
0.48
0.47
-0.89
0.37
0.08
0.08
0.03
-0.2
0.32
-0.39
0.26
-0.01
0.14
-0.01
-0.02
-0.16
0.02
-0.11
-0.07
-0.21
0.14
0.52
-0.96
-0.33
0.06
-0.58
0.01
-0.14
0.54
0.78
0.27
0.2
-0.45
-0.2
-0.22
-0.44
-0.18
-0.31
-0.53
-0.23
0.09
-0.04
-0.16
-0.14
-0.18
0.08
0.15
0.22
-0.88
-0.13
-0.04
0.02
0.16
-0.12
-0.19
-0.2
0.39
-0.63
0.34
-1.08
0.18
-0.43
-0.51
0.59
0.23
-0.16
0.36
0.06
-0.04
0.23
0.57
-0.3
0.3
-0.13
0.9
-0.52
0.37
-0.05
0.21
-0.44
-0.61
0
-0.26
0.16
-0.49
0.18
-0.7
0.01
-0.46
-0.2
-0.07
-0.75
-0.35
-0.78
-0.85
-0.24
-0.21
-0.17
-0.64
-0.3
0.17
0.12
0.47
-0.15
-0.52
-0.2
-0.27
0.48
-0.37
0.2
0.32
-0.07
-0.23
-0.16
0.06
-0.34
0.46
0.13
0.13
-0.01
0.12
0.04
0.27
0.51
0.43
0.08
-0.2
0.05
0.32
-0.78
0.27
0.15
0.09
0.41
0.31
-0.23
0.14
0.47
-0.21
0.04
-0.43
0.08
0.33
0.16
-0.14
-0.21
0.28
-0.36
0.08
0.07
0.15
-0.21
-0.96
-0.45
0.35
-0.35
-0.8
0.07
0.03
0.41
0.47
-0.48
-0.1
-0.15
-0.37
-0.2
0.21
0.22
0.44
-0.34
-0.39
-0.03
0.36
0.11
-0.12
-0.14
-0.3
-0.97
0.04
0.12
0.09
-0.12
0.22
0.05
0.08
-0.89
-0.23
0.37
0.12
0.21
-0.11
-0.43
0.25
-0.09
-0.31
0.13
0.33
-0.38
0.06
-0.06
-0.52
-0.16
-0.13
-1.13
0.47
0.28
-0.34
-0.58
-0.39
0.06
0.2
-0.03
0.04
-0.28
-0.43
-0.15
-0.47
-0.74
-0.66
-0.03
-0.41
0.01
-0.22
-0.45
0.6
-0.68
-0.12
-0.61
-0.02
-0.63
0.44
-0.23
-0.65
0.36
-0.74
-0.04
0.34
-0.32
-0.02
0.08
-0.11
0.18
0
-0.03
0.28
0.67
-0.25
-0.4
0.3
-0.31
-0.47
-0.48
-0.31
-0.1
0.23
0.05
-0.16
-0.43
0.5
-0.32
-0.49
-0.52
0.37
-0.52
-0.12
0.24
0.06
-0.69
0.14
-0.4
0.33
-0.05
-0.17
-1.13
0.43
-0.08
-0.05
-0.44
-0.11
-0.35
-0.33
-0.12
-0.17
0.57
-0.01
-0.05
0.26
-0.16
-0.24
-0.25
-0.06
-0.05
-0.26
0.27
-0.49
-0.04
-0.13
0.24
0.36
0.25
-0.17
0
0.29
-0.23
0.23
0.46
-0.09
0.06
0.14
-0.34
-1.28
-1
0.35
0.42
-0.77
-0.1
-0.39
-0.13
0.2
0.21
-0.09
0.07
-0.29
0.44
0.36
-0.11
0.23
-0.51
-0.31
0.18
-0.11
0.09
0.03
0.2
-0.7
-0.09
0.09
0.35
0.41
0.37
-0.88
-0.06
-0.26
-0.17
-0.44
0.09
-0.24
0.95
-0.08
0.77
0.3
-0.13
-1.1
-0.31
0.23
-1.07
-0.5
-0.19
0.22
-0.16
0.07
0.23
-0.02
0.25
-0.43
0.16
-0.04
-0.32
0.14
0.37
0.25
0.14
-0.08
-0.17
-0.45
0.12
-0.26
-0.22
-0.53
-1.05
-0.44
0.44
-0.16
-0.35
0.38
0.75
0.31
-0.39
-0.06
-0.08
-2.11
0.45
-0.52
0.12
-0.11
-0.33
0.11
-0.77
-0.33
-0.19
-0.26
0.55
0.04
-1.09
0.1
-0.48
0.2
-0.16
0.17
0.45
0.02
0.29
-0.04
0.34
-0.22
0.39
0.03
-0.24
-0.18
-0.19
-0.44
0.2
-0.06
-0.59
-0.2
0.69
-0.15
0.57
0.37
0.19
0.2
-0.33
-0.45
-0.23
-0.5
0
0.39
-0.26
-0.16
-0.06
-0.05
-0.5
0.1
0.38
-0.13
0.46
-0.17
0.05
-0.13
-1.8
-0.23
0.28
-0.17
0.42
-0.47
-0.34
-0.41
-0.21
0.13
0.15
0
0.02
-0.09
0.18
-0.58
0.15
0.01
-0.27
-0.33
-0.15
0.64
0.1
-0.11
-0.03
0.14
-0.06
0.24
-0.17
0.3
0.01
-0.49
0.23
0.14
0.24
-0.33
-0.59
-0.63
-0.33
0.25
0.35
-0.07
-0.16
0.22
-0.3
-0.37
-0.63
-0.47
-0.22
-0.38
0.63
0.11
-0.51
0.97
-0.58
0.3
-0.18
-0.19
-0.18
-0.02
-0.17
-0.48
0.25
0.11
0.47
-0.15
-0.89
0.48
-0.07
-0.04
0.61
0.19
0.11
-0.17
0.28
-0.62
-0.24
-1.05
-0.49
-0.16
-0.16
-0.87
-0.03
0.56
-0.33
0.51
0.41
0.2
-0.1
-0.19
0.11
-0.4
0.11
-0.15
0
-0.09
0.17
-0.09
0.03
0.35
-0.37
-0.15
-0.3
0.23
0.9
-0.11
-0.24
0.55
-1.97
0.14
0
-0.33
0.16
-0.56
0.55
0.49
0.27
-0.7
-0.12
-0.24
-0.52
0.56
-0.1
-0.57
-0.41
0.21
-0.29
-0.6
-0.21
0.26
-0.29
-0.11
0.28
0.53
-1.08
-0.27
0.25
0.28
-0.31
-0.46
-0.54
0.21
0.64
0.55
0.16
-0.66
-0.25
0.09
0.06
0.19
-0.22
0.43
-0.47
0.21
-0.23
-0.12
0.26
-0.03
0.75
-0.08
0.3
0.85
0.23
0.03
0.47
-0.21
0.54
-0.02
0.26
0.41
0.68
0.29
-0.14
0.49
0
-0.27
-0.3
0.38
-0.33
-0.17
0.33
0.06
0.2
-0.49
-1.23
0.02
-0.19
0.22
0.12
0.04
0.06
0.2
-0.33
-0.44
0.12
-0.09
0.2
-0.02
-0.8
0.08
0.43
0.16
-0.05
-0.13
0.17
0.08
-0.86
-0.53
0.36
0.74
-0.71
0.4
-0.33
0.91
0.43
-0.99
-0.25
0.2
0.3
-0.07
-0.15
-0.01
-0.33
0.06
0.48
-0.71
0.08
-0.67
0.08
-0.13
0.78
-0.39
0.14
0.24
0.2
-0.13
0.31
-0.67
-0.64
0.41
0.05
0.18
0.05
-0.38
0.27
0.46
0.45
0.68
0.03
-0.15
0.06
0.03
-0.05
0.03
-0.17
0.58
-0.7
-0.17
-0.06
-0.06
0.11
-0.65
-0.2
-0.35
0.61
-1.09
0
0.19
-0.45
-0.33
-0.35
-0.28
0.14
-1.17
-0.14
-0.01
0.17
-0.63
-0.02
0.41
0.13
-0.63
0.7
0.22
0.15
-0.44
-0.3
-0.5
-0.4
0.02
-0.28
0.4
0.07
0.31
0.3
0.55
-0.16
0.17
-2.15
0.91
-0.68
0.33
0.25
-0.49
-0.14
0.18
-0.28
0.38
0.7
0.24
-0.44
-0.03
0.19
-0.07
-0.33
0.18
0.11
-0.22
-0.4
0.13
-0.24
0.32
-0.17
-0.95
0.63
-0.17
-0.11
0.57
0.14
-0.62
0.2
-0.3
-0.53
-0.03
0.23
0.39
0.33
-0.06
0.69
-0.52
-0.2
-0.61
0.26
0.09
-0.21
0.3
-0.03
0.42
-0.41
0.66
-0.05
-0.35
0.23
-0.04
0.08
-0.85
0.06
0
0.02
-0.3
-0.16
0.63
0.04
-0.09
-0.42
-0.07
0.21
-0.02
-0.25
-0.05
-0.08
-0.47
-0.25
0.2
-0.52
0.39
0.63
-0.28
0.48
0.65
0.99
0.61
0.19
0.02
0.46
-0.04
-0.55
-0.21
0.19
-0.31
-0.44
-0.57
-0.98
0.18
0.22
0.34
0.4
-0.53
-0.02
0.84
0.06
-1.04
-0.09
0.03
0.37
-0.98
-0.09
0.07
0.27
0.21
-1.05
-0.91
0.03
0.03
0.17
-0.64
-0.17
-0.19
0.14
-0.42
-0.23
0.44
-0.84
-0.3
-0.02
0.55
-0.63
-0.28
-0.01
-0.1
-0.37
0.12
-0.36
0.33
0.41
0.29
0.71
0.35
0.29
0.49
-0.07
0.27
-0.08
0.15
-0.08
0
0.03
-0.16
0.34
0.09
0.17
-0.05
-0.21
0.33
0.44
-0.22
-0.16
-0.43
-0.27
-0.18
-0.05
-0.19
0.17
-0.11
0.33
0.1
-1.18
-0.31
0.29
0.44
-0.29
0.11
0.37
-0.27
0
-0.21
-1.31
0.47
0.06
-0.17
-0.07
0.13
0.21
-0.57
0.11
-0.07
0.01
-0.34
0.07
0.4
0.05
-0.28
-0.08
0.18
-0.51
0.27
-0.03
-0.16
0.66
-0.08
-0.23
-0.3
-0.21
-0.16
0.31
-0.26
-0.06
0.03
0.05
-1.27
-0.03
-0.46
0.05
-0.57
0.12
-0.2
0.41
0.63
-0.46
0.19
-0.48
-0.43
0.45
0.44
0.1
-0.14
-0.39
-0.28
0.11
-0.27
0.03
-0.21
0.38
-0.18
-0.22
-0.16
-0.49
0.17
0.47
-0.3
-0.12
-0.01
-0.55
-0.43
-0.39
-0.07
0.22
-0.07
-0.19
0.08
-0.4
0.36
-0.12
-0.14
-1.11
-0.25
-0.16
0.31
0.33
-0.46
-0.06
0.02
-1.08
-0.64
-0.45
0.3
0.13
0.23
-0.45
-0.24
0.1
0.37
-0.07
-0.23
0.21
0.08
0.26
-1.5
0.32
-0.52
0.21
-0.53
0.1
-0.03
-0.27
0.12
0.06
0.29
-0.79
-0.35
0.17
0.23
0.46
0.16
-0.33
0.26
0.33
0.13
-0.19
-0.05
0.49
-0.58
0.59
0.09
0.02
-0.41
-0.31
-0.62
0.02
-0.42
0.3
-0.34
-0.29
0.17
-0.2
0.62
-0.09
0.06
0.49
0.27
0.64
0.46
-0.87
0.09
0.27
-0.34
-0.63
-0.32
-0.14
-0.19
0.21
-0.65
0.14
-0.18
-0.12
-0.73
0.02
0.23
-0.11
0.33
-1.01
0
0.25
-0.53
0.47
0.2
0.17
-0.95
0.15
-0.12
-0.06
-0.11
0.21
0.25
-0.16
0.08
-0.3
0.27
-0.02
-0.12
0.73
0.11
-0.86
0.35
0.1
-0.28
0.11
0.07
0.02
-0.59
0.36
-0.17
-0.05
0.28
0.16
-0.23
0.15
0.37
0.07
-0.11
0.09
0.35
-0.3
0.29
-0.33
0.72
-0.43
0.47
0.15
0.15
0.48
-0.45
0.36
0.32
-0.26
0.31
0.27
[truncated: 17,776 more rows]

## Sheet: ExtendedDataFigure2j
Databases	Candidate prionins
0	0
0.64	0
0	0
0	0
0	0
0	310.45
0	0
62.96	0
0	0
0	0
10.02	0
0	0
102.2	426.99
0	0
0	0
0	0
0	0
0	0
36.58	0
0	0
0	0
0	0
0	0
0	0
0	2.16
656.09	0
0	0
55.67	0
0	0
0	0
227.25	0
0	0
344.4	0
0	0
168.68	0
5.46	0
1.41	121.58
0	1.61
259.64	324
0	0
0	0
0	0
24.94	0
0.78	440.83
0	0
996.37	5.15
0	0
0	0
497.64	0
0	0
0	0
1.47	0
120.05	0
231.17	3.49
625.72	336.28
0	0
0	0
0	2.62
0	0.85
0	0
0	0
0	0
8.67	0
39.64	4.35
0	0
169.36	0
0	0
0	0
0	84.44
0	1.48
0	0
29.24	0
0	0
44.18	9.52
0	0
0
0
370.91
0
649.56
0
6.21
0
0
0
230.73
0
80.22
0
0
0
0
0
239.29
0
0.64
3.27
1.88
0
0
1.13
0
0
7.64
0
0
3.28
51.28
12.92
0
0
0
0.91
6.22
0
0
125.93
0
0
93.72
0
0
42.67
0
0.93
0
0
7.57
179.97
421.45
0
1.5
0
0
0
0
0
0
0
3.15
25.06
0
482.78
0
11.11
0
8.96
126.95
79.22
12.46
0
256.2
0
1.62
0
1.21
0
0
284.27
0
0
0
1.1
659.48
0
64.57
1.47
22.68
11.65
0
0
0
0
0
0
0
708.14
0
0
0
332.12
0
0
0
1
0
278.76
374.45
0
479.45
137.9
587.71
0
0
0
0
0
0
0
184.74
0
4.1
539.49
170.13
17.49
0
0
3.49
80.6
0
0
0
0
0
10.04
0
67.08
0
0
0
544.27
0
0
0
0
0
0
0
19.21
43.2
0
0
0
0
27.04
0
545.91
3.65
0
0
2.16
117.61
0
0
465.35
0
17.68
0
0
0
434.51
16.88
0
685.07
1066.81
239.32
0
19.38
0
0
0
0
8.32
0
0
59.67
0
0
0
117.48
0
0
305.18
140.35
0
0
0
7.02
0
56.11
0
2.36
0
9.2
124.25
3.99
1.76
0
0
550.49
0
190.47
0
0
115.99
0
0
0
6.03
0
79.09
0
0
1.86
0
0
0
0
0
0
170.72
10.69
34.55
0
0
0
0
0
3.39
0
245.56
30.75
166.93
239.29
54.75
43.81
181.91
0
0
0
0.81
0
0
0
0
1.09
913.73
23.66
1.76
0
0
0
0
3.33
0
0
31.02
106.01
0
0
0
0
0
6.78
0
0
0
1.49
57.95
0
0
59.67
0
181.95
0
0
0
458.17
0
3.16
52.36
0
0
59.67
0
0
0
11.05
75.63
10.14
0
11.09
0
0
0
0
59.67
0
9.42
101.7
0
0.88
0
276.81
0
0
3.81
0
76.68
0
10.02
0
0
0
0
0
19.33
0
26.59
10.67
0
0
629.18
0
0
0
0
0
2.08
0
62.56
284.59
52.9
1.61
0
0
0
0
0
52.14
0
476.28
7.91
55.74
0
61.79
0
0
0
54.05
17.51
6.68
0
20.74
0
709.29
0
0
0
0
5.64
0
0
21.96
568.67
91.62
0
0
0
0
0
0
9.69
0
0.85
0
0
3
5.5
334.49
0
0
0
487.8
6.84
1.56
0
0
22.09
0
0
10.4
668.7
0
0
0
75.79
0
0
407.88
507.71
2.12
0
51.17
0
0
24.78
44.26
465.48
7.44
0
9.61
0
0
36.94
0
4.88
559.74
0
0
87.47
8.46
0
519.13
2.41
0
0
0
293.63
0
0
0
0
230.98
5.47
0
0
0
0
8.78
0
117.72
31.74
281.02
550.42
0
0
2.56
6.86
92.36
0
0
0
148.46
0
0
0
2.02
48.2
0
39.83
0
12.64
0
2.71
0
0.91
498.27
0
3.05
0
0
333.95
0
2.31
0
0
0
51.26
0
0
0
3.75
0
5.17
0
0
5.69
298.63
0
59.67
0
18.78
0
502.42
0
0
0
0
688.51
15.59
0
2.13
217.84
1.47
13.31
0
0
196.94
0
0
117.02
21.81
431.83
0
0
187.9
2.37
0
48.03
0
0
0
1.51
0
0
0
3.11
0
37.83
709.29
0
0
0
0
0
5.03
2.07
0
0
3.24
0
1.47
0
4.81
0.61
586.97
443.96
0
0
0
0
0
20.31
0
0
0
0
0
0
0
278.77
0
0
1.1
42.14
0
0
384.72
0
2.75
0
95.66
0
2.02
0
0
291.55
384.99
0
9.68
702.88
224.8
0
0
0
517.33
0
12.41
0
143.46
0
0
381.87
0
0
26.22
0
0
15.81
0
0
112.65
127.6
0
0
57.51
1.29
0
0
0
7.27
0
47.31
170.1
8.42
9.8
0
0
0
9.04
0
60.99
0
0
0
757.39
0
0
0.72
675.36
0
0
0
10.74
92.34
0
0
42.09
0
89.04
11.37
0
0
356.01
190.81
0
4.68
0
0
2.04
144.19
0
57.64
0
0
612.1
0
0
654.32
0
144.7
0
630.41
0
851
0
583.8
1.41
13.41
0
641.15
0
0
239.28
0
0
0
0
0
66.52
389.9
0
0
11.25
515.43
112.32
0
0
0
1.45
9.03
711.56
181.64
0
0
1503.79
0
176.66
921.02
0
632.47
0
0
0
292.19
0
1.47
390.46
0
0
34.39
0.67
0.94
0
352.91
121.64
2.09
0
0
0
0
0
57.23
1.5
182.63
0
0
28.99
1.83
0
10.89
0
0
0
0
70.27
0
31.56
4.42
0
0
294.63
0
186.98
11.85
15.35
0
0
126.74
0
0
128.01
0
86.76
40.58
237.64
0
0
29.49
0
0
0
216.21
476.1
0
176.37
0
141.22
0
0
0
0
57.47
0
0
501.35
0
0
0
0
0
0
2.15
0
0
0
0
0
0
0
89.12
1481.49
373.99
4.12
0
69.74
11.65
0
0
0
0
0
36.48
0
0
0
1.42
0
6.78
1.45
0
0
38.66
0
0
0
0
0
128.16
0
106.72
0
29.48
0
0
0
0
0
7.42
0
0
6.72
0
0
47.77
59.67
0
0
0
0
61.41
3.48
0
0
0
0
0
466.64
0
0
0
0
216.46
0
1.4
0
0
0
146.27
59.67
0
0
12.4
0
370.23
566.23
23.78
0
0
1.02
0
0
0
0
0
0
19.97
0
331.14
215.92
7.92
0
41.34
1.53
0
4.8
25.43
0
0
128.65
8.8
0
0
0
67.86
0
0
468.7
0.57
4.1
613.64
0
0
0
450.51
0
0
5.05
15.59
0
1.12
0
56.83
0
0
0
0
0
0
0
0
25.18
206.76
0
0
0
0
0
0
50.17
0
0
0
65.47
0
0
0
1.93
0.64
0
6.04
573.69
0
25.47
228.03
115.59
0
0
0
47.33
0
459.95
0
0
0
0
0
410.25
868.58
0
1.49
0
0
0
0
0
283.01
3.23
0
0
0
0
244.42
0
239.29
0
0
46.76
0
0
0
0
51.68
0.89
0
0
52.42
0
530.68
0
20.05
0
420.97
59.67
0
162.21
0
1.51
115.79
0
118.65
19.55
2.15
17.61
383.78
0.85
169.42
152.19
0
0
24.98
0
0
0
0
61.4
0
1.2
19.34
0
0
0
0
0
341.78
0
10.29
0
0
0
0
0
0
14.03
0
0
46.43
6.11
28.76
0
7.24
0
0
0
0
7.33
0
0
450.51
3.54
0
283.89
0
0
14.6
0
3.14
0
178.71
677.59
75.76
71.27
0
0
0
0
0
81.67
0
33.89
0
0
0
0
8.31
22.29
0
355.58
0
0
0
2.95
8.35
909.6
0
393.36
0
0
110.44
0
0
146.36
513.91
0.85
51.33
0
0
0
0
0
389.13
0
0
0
0
0
0
122.73
0
476.96
96.79
6.89
237.47
12.08
0
0
0
0
0
488.37
242.81
0
26.32
0
0
23.61
0
0
5.99
5.92
0
4.63
0
4.65
709.22
59.67
0
0
0
0
0
0
0
0
3.65
0
33.44
0
26.04
0
34.13
0
0
661.59
0
2.97
588.66
3.28
0
0
0
0
0
0
0
0
0
0
629.8
0
147.8
166.63
0
8.7
96.93
4.86
261.62
56.56
73.36
0
0
0
0
0
0
0
1.58
216.91
0
2.21
184.52
0
10.51
0
7.6
0
0
0
51.53
0
59.67
0
0
0
0
691.09
352.95
5.01
55.42
0
529.24
0
0
0.69
59.67
468.06
0
0
0
0
0
0
0
239.29
0
0
0
0
25.45
79.23
0
28.22
195.84
4.02
55.15
709.65
31.96
0
0
0
0
0
0
0
103.22
0.7
0
0
0
0
9.99
36.71
0
0
30.14
0
0
0
0
13.4
0
36.73
0
0
871.96
0
2.57
0
88.74
0
1.22
0
0
12.02
107.23
9.73
76.47
0
708.14
0
0
0
9.85
9.53
0
0
0
0
0
0
0
1.35
0
0
43.81
0
833.9
1066.36
0
20.95
162.62
0
0
0
0
0
0
0
772.36
2.35
1.36
202.64
166.84
0
0.67
0
55.42
85.41
38.52
0
1.06
0
0
31.94
0
15.53
8.6
0
0
329.62
534.59
0
31.81
0
0
0
2.3
0
0
0
80.72
0
0
0
11.8
0
0
142.89
0
0
0
0
0
5.6
17.92
783.76
0
0
0
0
292.78
10.45
145.06
0
279.16
0
7.02
480.88
0
3.62
0
39.09
0
0
0
50.21
0
2.74
0
0
0
218.93
0
709.18
59.05
257.78
12.57
0
94.45
0
0.97
0
0
2.34
0
0
0
3.43
496.54
25.39
135.99
0
0
0
43.93
11.23
1.9
3.16
0
0
279.92
2.29
0
0
0
9.85
485.2
0
0
0
12.66
0
629.4
0
30.29
17.8
0
0
20.17
2.61
0
0
0
0
30.51
58.78
0
146.7
0
0
502.36
739.73
0
0
75.76
0
0
0
0
0
4.87
9.74
0
0
0
1.26
641.15
130.8
540.91
1.62
0
0
0
80.41
520.92
51.69
52.14
0
0
0
9.67
16.46
0
0
0.67
203.43
0
709.59
0
0
0
438.03
0
107.14
0
59.67
0
701.76
0
7.88
0
149.4
0
3.23
271.92
14.97
0
0
0
0
0
0
30.75
27.73
9.98
2.15
8.29
0
0
0
90.6
0
93.85
0
0
0.81
181.19
0
51.53
3.23
117.77
0
288.13
630.17
0
0
4.11
0
0
0
0
0
2.08
529.24
0
29.62
0
5
0
0
0
1238.56
259.41
168.5
0
278.14
11.99
346.16
0
23.97
0
0
0
698.74
0
207.42
412.24
3.49
201.09
0
12.56
8.88
0
0
168.19
40.95
0
0
0
7.44
0
0
108.4
0
0.88
0
0.81
6.79
8.04
0
1.47
0
0
0
499.83
0
25.56
0
6.48
27.13
12.88
1087.07
0
0
0
10.63
65.41
0
0
0.78
0
0
0
0
2.47
265.78
0
1.42
0
0
6.76
5.44
0
57.94
15.15
218.9
0
0.99
2.21
0
0
0
0
0
137.47
0
0
0
0
0
13.65
0
0
0
11.82
0
23.09
0
0
13.2
0
0
84.62
0
435.22
0.58
368.25
3.23
0
0
298.8
0
0
419.94
0
709.29
0
0
56.43
0
151.41
137.43
0
0
0
74.12
0
0
0.84
0
0
15.04
11
2.29
0.88
73.84
617.94
0
0
0
75.91
0
0
1.75
6.29
0
0
0
272.9
0
59.67
1.58
0
0
0
0
15.95
38.36
0
621.54
30.15
26.49
4.47
0
0
0
0
0
10.78
164.07
0
75.61
0
0
0
15.46
0
1.25
0
0
0
0
0
0
0
1.59
491.35
110.49
320.68
0
0.53
0
0
66.21
28.9
0
0.64
0
0
0
0
0
0
0
0
0
0
0
0
22.9
0
0
6.82
0
31.57
0
6.3
0
42.73
59.67
0
0
0
0
22.68
0
0
0
15.76
0.64
34
0
1.3
0
0
0
7.8
0
0.81
0
0
0
0
0
0
0
0
126.06
0
8.44
0
0
0
54.31
0
0
0
131.5
0
0
0
275.58
0
0
0
0
0
84.37
202.38
0
3.64
9.12
0
849.38
0
0
0
0
0
0
0
21.56
0
4.6
17.73
0.99
1069.55
0
0
0
0
17.32
4.78
0
11.09
179.74
0
0
0
0
0
0
0
0
5.37
0
0
0
0
0
0
0
239.32
105.85
0
27.38
16.98
18.5
0
0
0
709.29
0
6.73
16.88
0
0.62
0
0
0.98
0
3.16
2.35
0
0
4.67
0
0
0
3.65
0
0
0
676.63
0
9.53
0
0
861.7
2.18
0
0
0
0
3.95
0
0
0
1.55
0
0
21.77
0
773.65
0
0
0
30.66
[truncated: 17,776 more rows]
