# Supplementary material for: Deep learning reveals antimicrobial peptides within prions
Source: Nat Microbiol. 2026 Jun 19;11(8):2119–25. doi: 10.1038/s41564-026-02408-1 (PMC13423867; doi:10.1038/s41564-026-02408-1)
Supplement: Supplementary file 6 — Circular dichroism spectra in four different media: water, 60% TFE in water, 50% methanol in water and SDS in water (10 mmol l−1) (a). Heat map with the percentage of secondary structure found for each peptide in the four different solvents (b). [file 41564_2026_2408_MOESM6_ESM.xlsx]

## Sheet: ExtendedDataFigure3aTFE
Œª (nm)	Prionin-1	Prionin-2	Prionin-3	Prionin-4	Prionin-5	Prionin-6	Prionin-7	Prionin-8	Prionin-9	Prionin-10	Prionin-11	Prionin-12	Prionin-13	Prionin-14	Prionin-15	Prionin-16	Prionin-17	Prionin-18	Prionin-19	Prionin-20	Prionin-21	Prionin-22	Prionin-23	Prionin-24	Prionin-25	Prionin-26	Prionin-27	Prionin-28	Prionin-29	Prionin-30	Prionin-31	Prionin-32	Prionin-33	Prionin-34	Prionin-35	Prionin-36	Prionin-37	Prionin-38	Prionin-39	Prionin-40	Prionin-41	Prionin-42	Prionin-43	Prionin-44	Prionin-45	Prionin-46	Prionin-47	Prionin-48	Prionin-49
260	0.0134244	0.00669015	0.218835	-0.0542764	-0.028227	-0.10704	0.338715	-0.278944	-0.094517	0.117307	-0.0042832	0.0593749	1.68837	0.033102	0.165481	0.0456131	0.19879	0.0858014	0.046174	0.0130554	0.171966	0.0269879	0.0518444	0.123792	0.570698	0.0219829	0.179988	0.229403	0.337865	0.221769	-0.386073	-0.13804	0.0147731	0.0824611	0.127257	0.0648397	-0.0681673	0.0971743	-0.0314415	-0.0324618	0.0994758	0.0662996	0.0495822	0.0467446	0.348271	-0.0119309	-0.132731	-0.104772	-0.158752
259	0.0558078	0.0644137	0.209439	-0.0320292	-0.0156628	-0.123579	0.364951	-0.261596	-0.0890313	0.0903852	-0.0060153	0.0607181	1.66209	0.0294977	0.149002	0.05935	0.189277	0.111753	0.0670396	0.0314206	0.13302	0.010319	0.0791521	0.194063	0.542655	0.028573	0.201872	0.231943	0.37317	0.226003	-0.291874	-0.0839697	0.0112687	0.0508716	0.12099	0.0791298	-0.0099335	0.0662763	-0.0305946	-0.0191457	0.103858	0.0405093	0.0574707	0.00527168	0.351189	0.00060391	-0.0695027	-0.0806635	-0.0967541
258	0.0652867	0.0911369	0.189607	-0.0815687	-0.0035308	-0.144095	0.365311	-0.235507	-0.0441791	0.0719276	-0.0508146	0.039633	1.61744	0.00758423	0.117944	0.0682896	0.139603	0.0892026	0.0809925	0.0528777	0.0689895	-0.0010233	0.0851558	0.226446	0.53452	0.00348027	0.161985	0.2114	0.35271	0.201698	-0.219423	-0.0586209	-0.0085822	0.00185111	0.0827961	0.06536	0.0221186	0.0455622	-0.0120884	-0.0286111	0.0706894	0.022643	0.0463065	-0.040532	0.332684	0.0130714	-0.0357054	-0.0760971	-0.0538718
257	-0.014747	0.115867	0.136114	-0.176753	-0.0369973	-0.183472	0.332367	-0.241533	-0.0131765	0.0205379	-0.0632826	-0.0153633	1.51363	-0.0490099	0.0726461	0.0348983	0.114361	0.0265083	0.128114	0.0656216	-0.020475	-0.0368646	0.0670128	0.203594	0.475365	-0.0158837	0.0973073	0.19729	0.347889	0.12561	-0.225285	-0.0953475	-0.0491813	-0.0487065	0.0227897	0.0293435	0.00094435	0.0361347	0.00229499	-0.0910873	0.0144613	-0.0131265	-0.0473838	-0.128407	0.24361	-0.0181694	-0.0172905	-0.115284	-0.0539407
256	-0.0355513	0.155993	0.15039	-0.132384	0.00463001	-0.14079	0.361247	-0.194966	0.082758	-0.0374703	-0.0067932	0.0200976	1.44984	-0.0065288	0.104834	0.00588597	0.108335	0.0383286	0.155192	0.137094	-0.0551696	-0.0309597	0.0418394	0.187295	0.39728	-0.0344047	0.135812	0.256282	0.354893	0.135517	-0.195028	-0.129105	-0.0277496	-0.0846967	-0.0303285	0.0390318	0.0609342	0.0408908	0.0827531	-0.0921736	0.00284682	-0.017774	-0.0875754	-0.1536	0.224047	-0.0511239	0.0283711	-0.05999	-0.0191893
255	-0.0646248	0.23348	0.177402	-0.0739974	0.0609454	-0.0616408	0.395331	-0.110875	0.177864	-0.0287082	0.0292113	0.0901602	1.37281	0.0211829	0.160658	0.0349334	0.0939581	0.0405831	0.205686	0.227236	0.0127704	0.0239182	0.064352	0.180395	0.354272	0.0199207	0.181731	0.243181	0.326617	0.204489	-0.149899	-0.0699795	-0.0493266	-0.117092	0.0196296	0.0268739	0.134138	0.101387	0.118861	-0.0447335	0.0316653	0.0898855	-0.0449928	-0.146907	0.22752	0.00525384	0.0834024	0.0124811	0.0464071
254	-0.195944	0.172201	0.154747	-0.129917	0.080474	-0.071667	0.31893	-0.11546	0.166861	-0.0295785	0.0326494	0.079842	1.27008	-0.0506529	0.108547	0.0310137	0.0798951	0.0310749	0.212234	0.236713	-0.014928	0.00920505	0.0542428	0.111996	0.32922	-0.0056727	0.129531	0.234025	0.291731	0.116626	-0.184996	-0.0798763	-0.141183	-0.176431	0.0396137	-0.0162019	0.142662	0.0854889	0.085703	-0.0418039	0.0516827	0.110012	-0.114635	-0.195859	0.163909	0.028952	0.0483905	-0.0157264	0.0603224
253	-0.32958	0.08881	0.154133	-0.111274	0.0432491	-0.118805	0.224751	-0.109461	0.104746	-0.0750371	0.0766269	0.110194	1.13623	-0.107231	0.0578765	0.0169865	0.0622796	0.00694962	0.180958	0.266763	-0.0193619	-0.0542468	0.0247937	0.0330322	0.190103	-0.0922488	0.139154	0.193731	0.268236	0.00736669	-0.271305	-0.13093	-0.242487	-0.237962	0.0508288	-0.0515511	0.120151	0.029801	0.0521148	-0.0353084	0.0746782	0.0482124	-0.210305	-0.281947	0.0515453	-0.0177467	-0.0077549	-0.0614724	0.0498633
252	-0.407303	0.0388896	0.169586	-0.0605333	0.0190267	-0.127855	0.15967	-0.0702339	0.0851608	-0.101894	0.0726954	0.206911	1.00861	-0.13847	-0.0069678	0.0144203	-0.0288475	0.0294848	0.149348	0.307897	0.0241187	-0.0780467	0.0199564	-0.0098977	0.0895688	-0.188087	0.167643	0.12312	0.227608	-0.0546756	-0.31557	-0.145041	-0.321281	-0.376547	0.0729353	-0.123029	0.0963588	-0.0361588	-0.0029386	-0.0056729	0.108383	-0.0424588	-0.252959	-0.392294	-0.0215324	0.0106907	-0.0398759	-0.0921958	0.106184
251	-0.585889	-0.0362516	0.0945118	-0.132405	-0.0494276	-0.21793	-0.0296423	-0.108452	-0.0506567	-0.172392	-0.0338547	0.205962	0.804333	-0.248957	-0.113279	-0.0308311	-0.143072	-0.0144614	0.119787	0.319934	-0.008674	-0.138763	0.0213616	-0.0603929	-0.0348237	-0.373638	0.104411	0.0201465	0.170583	-0.212072	-0.51351	-0.169823	-0.470635	-0.544618	0.0633209	-0.216446	-0.0577758	-0.194052	-0.192969	-0.0662448	0.0101432	-0.158077	-0.371766	-0.584812	-0.200651	-0.0172487	-0.116954	-0.215601	0.140569
250	-0.761056	-0.113586	0.0792096	-0.190082	-0.139191	-0.328246	-0.218087	-0.124436	-0.131536	-0.258483	-0.098453	0.203393	0.611409	-0.332001	-0.153872	-0.160356	-0.174418	-0.0402041	0.0908223	0.315828	-0.0835277	-0.218682	-0.0329624	-0.137316	-0.128765	-0.62227	0.0677058	-0.0093403	0.152714	-0.350121	-0.825238	-0.252467	-0.632273	-0.712472	0.0647933	-0.191464	-0.178805	-0.325224	-0.33003	-0.100947	-0.074962	-0.324281	-0.513648	-0.837898	-0.404534	-0.0479933	-0.196717	-0.306106	0.132623
249	-0.95091	-0.217674	0.0715005	-0.208332	-0.234628	-0.406547	-0.407687	-0.11031	-0.0979697	-0.366662	-0.11839	0.190278	0.386388	-0.364809	-0.193255	-0.278787	-0.259129	-0.0856136	0.0898831	0.289453	-0.115623	-0.32808	-0.106283	-0.207195	-0.413108	-0.914204	0.0698856	-0.0854688	0.100733	-0.430015	-1.17885	-0.409007	-0.85056	-0.967802	0.00481942	-0.24399	-0.337697	-0.405288	-0.450314	-0.156429	-0.204756	-0.521382	-0.723722	-1.11178	-0.65751	-0.0880026	-0.262487	-0.387472	0.0616737
248	-1.20212	-0.327107	-0.0255559	-0.340182	-0.307896	-0.501799	-0.670801	-0.162753	-0.12314	-0.500332	-0.249081	0.118551	0.0845131	-0.457842	-0.359664	-0.463343	-0.364894	-0.195118	0.0764265	0.163878	-0.231325	-0.492887	-0.205331	-0.275043	-0.778072	-1.2681	0.0191567	-0.158854	0.0399651	-0.534763	-1.60415	-0.559682	-1.20561	-1.338	-0.0332793	-0.412488	-0.485575	-0.5476	-0.750207	-0.262275	-0.3805	-0.752116	-1.00052	-1.46826	-0.987736	-0.158978	-0.320905	-0.533401	0.00833125
247	-1.41603	-0.365238	-0.0614547	-0.374201	-0.300659	-0.623417	-0.973099	-0.111755	-0.154572	-0.574207	-0.337568	0.0598754	-0.212311	-0.539414	-0.448628	-0.652029	-0.429444	-0.287795	0.0357336	0.00159371	-0.340366	-0.668817	-0.333476	-0.29659	-1.1449	-1.72295	0.00287436	-0.168303	0.0475766	-0.626028	-2.04942	-0.691627	-1.60061	-1.70535	-0.0005281	-0.463216	-0.550268	-0.668361	-1.01165	-0.299016	-0.476623	-0.941625	-1.27204	-1.81463	-1.33992	-0.201932	-0.315973	-0.612422	-0.0301705
246	-1.63622	-0.416389	-0.100099	-0.407851	-0.342483	-0.823444	-1.36344	-0.0435976	-0.182285	-0.734933	-0.467811	-0.0514036	-0.539091	-0.675458	-0.606742	-0.8894	-0.559999	-0.411835	6.22384e-05	-0.214557	-0.408265	-0.883055	-0.585118	-0.333234	-1.69136	-2.39166	0.00115102	-0.215435	-0.0212282	-0.778057	-2.57179	-0.938715	-2.0722	-2.24415	-0.0266586	-0.54158	-0.719959	-0.819985	-1.29846	-0.319864	-0.55845	-1.22629	-1.63401	-2.29675	-1.77302	-0.199866	-0.431198	-0.729746	-0.13705
245	-1.91204	-0.5875	-0.205724	-0.5447	-0.39777	-1.01953	-1.89657	-0.0217396	-0.289545	-0.93819	-0.672202	-0.146594	-0.955404	-0.868642	-0.874342	-1.2179	-0.798721	-0.663725	-0.0445467	-0.527203	-0.556881	-1.16997	-0.848993	-0.386156	-2.51785	-3.31139	0.0113581	-0.353432	-0.0720862	-1.10163	-3.23664	-1.25399	-2.5995	-2.91477	-0.0953054	-0.775204	-1.05511	-1.0553	-1.79971	-0.421494	-0.743154	-1.59988	-2.1192	-2.91895	-2.37606	-0.266421	-0.567586	-0.941089	-0.192191
244	-2.29767	-0.802545	-0.376304	-0.749243	-0.547703	-1.31694	-2.60762	-0.053186	-0.550463	-1.21767	-0.957994	-0.345378	-1.52206	-1.14345	-1.19248	-1.74338	-1.03626	-1.01522	-0.126107	-0.989361	-0.782181	-1.5337	-1.20791	-0.51503	-3.52348	-4.51806	-0.0638185	-0.53535	-0.160377	-1.53275	-4.11816	-1.61004	-3.302	-3.74479	-0.195844	-1.0166	-1.53177	-1.36764	-2.49095	-0.565903	-1.04755	-2.08302	-2.6999	-3.76447	-3.11655	-0.44886	-0.74089	-1.2251	-0.334109
243	-2.68488	-0.995204	-0.490755	-0.927532	-0.714869	-1.63347	-3.35424	-0.0489719	-0.773799	-1.45686	-1.20859	-0.529838	-2.15409	-1.40922	-1.43893	-2.39054	-1.26197	-1.29646	-0.118426	-1.59648	-0.95491	-1.87647	-1.63634	-0.601088	-4.67703	-5.99455	-0.136707	-0.679807	-0.200635	-1.94299	-5.10198	-1.99817	-4.01986	-4.7171	-0.29991	-1.17674	-2.10577	-1.69971	-3.19119	-0.714103	-1.37419	-2.58806	-3.39816	-4.74996	-3.94008	-0.48466	-0.914363	-1.46539	-0.49384
242	-3.17134	-1.35554	-0.641501	-1.30804	-0.928405	-2.08709	-4.32819	-0.171427	-1.07775	-1.83696	-1.6223	-0.794605	-2.91252	-1.75884	-1.84686	-3.14503	-1.56525	-1.7053	-0.116868	-2.39283	-1.21501	-2.36892	-2.15551	-0.72021	-6.29421	-7.89424	-0.288889	-0.905367	-0.310779	-2.53802	-6.33246	-2.47695	-4.87763	-5.98236	-0.438434	-1.47842	-2.90582	-2.19723	-4.20208	-0.945959	-1.92975	-3.2415	-4.29032	-6.05251	-5.0466	-0.589719	-1.25178	-1.80236	-0.718114
241	-3.74481	-1.7431	-0.789357	-1.74268	-1.09204	-2.55771	-5.49047	-0.266478	-1.39493	-2.14113	-2.05347	-1.05304	-3.6328	-2.11995	-2.30034	-4.07829	-1.82136	-2.16033	-0.140676	-3.4123	-1.45348	-2.88281	-2.69373	-0.859321	-8.23203	-10.0965	-0.450027	-1.11079	-0.385117	-3.14227	-7.65537	-2.98388	-5.84472	-7.36752	-0.488061	-1.72739	-3.82787	-2.7099	-5.42827	-1.15756	-2.53879	-3.96749	-5.31396	-7.54713	-6.21846	-0.684384	-1.56202	-2.13132	-0.897589
240	-4.31586	-2.12568	-0.915446	-2.23277	-1.27197	-3.16184	-6.80943	-0.329068	-1.67191	-2.49635	-2.54592	-1.37443	-4.40869	-2.4736	-2.72345	-5.17893	-2.11513	-2.64454	-0.170075	-4.70862	-1.69524	-3.4438	-3.28509	-1.00131	-10.4608	-12.6164	-0.643398	-1.32201	-0.521544	-3.76419	-9.01023	-3.5338	-6.97765	-8.94907	-0.538776	-1.95305	-4.88589	-3.28544	-6.81661	-1.35222	-3.18247	-4.81099	-6.53494	-9.20759	-7.4898	-0.771282	-1.87191	-2.4896	-1.13426
239	-4.90045	-2.53733	-1.08272	-2.83873	-1.41849	-3.90013	-8.29857	-0.401911	-2.00916	-2.94116	-3.13928	-1.65343	-5.2437	-2.79321	-3.23175	-6.46883	-2.49978	-3.17237	-0.170014	-6.20442	-1.95341	-4.06844	-3.93041	-1.09595	-13.0518	-15.6014	-0.783302	-1.54956	-0.542821	-4.44719	-10.3512	-4.07897	-8.1816	-10.8211	-0.573037	-2.21787	-6.11063	-3.94268	-8.46957	-1.59597	-3.88619	-5.73364	-7.93369	-11.1026	-8.93004	-0.824326	-2.23845	-2.82832	-1.29315
238	-5.51096	-3.03346	-1.26664	-3.46083	-1.56036	-4.76064	-10.0077	-0.487352	-2.4161	-3.4684	-3.81109	-2.052	-6.05545	-3.13598	-3.82715	-7.9666	-2.94698	-3.83857	-0.20458	-7.99306	-2.28567	-4.79891	-4.65134	-1.21407	-16.0918	-19.0426	-0.894028	-1.79452	-0.541416	-5.23587	-11.7268	-4.65116	-9.50734	-12.9193	-0.572555	-2.47678	-7.5837	-4.65461	-10.4424	-1.84062	-4.69865	-6.78117	-9.45326	-13.2695	-10.4925	-0.92296	-2.59745	-3.19347	-1.45314
237	-6.14473	-3.67091	-1.49405	-4.11469	-1.75681	-5.70516	-11.8251	-0.601062	-2.85303	-4.04538	-4.57626	-2.53	-6.8656	-3.51213	-4.51497	-9.80283	-3.42156	-4.59335	-0.289825	-10.2498	-2.63268	-5.56137	-5.52993	-1.36159	-19.5621	-22.9757	-1.00615	-2.08636	-0.542794	-6.12152	-13.1079	-5.35283	-11.0098	-15.1893	-0.607221	-2.70548	-9.38391	-5.43855	-12.738	-2.07927	-5.65117	-7.99745	-11.207	-15.7342	-12.0576	-1.07969	-2.97379	-3.65921	-1.70155
236	-6.80601	-4.35864	-1.76746	-4.8166	-1.96981	-6.74102	-13.8347	-0.772645	-3.34372	-4.74153	-5.48956	-3.01856	-7.86687	-3.89282	-5.26762	-11.9206	-3.96477	-5.42273	-0.315252	-12.874	-3.02265	-6.44383	-6.54453	-1.52695	-23.4634	-27.4812	-1.15725	-2.43806	-0.556569	-7.14471	-14.4097	-6.08679	-12.6361	-17.6077	-0.658708	-3.05786	-11.4074	-6.33233	-15.4028	-2.44603	-6.74631	-9.32637	-13.2676	-18.6077	-13.7372	-1.29633	-3.41322	-4.1693	-1.95011
235	-7.5633	-5.13858	-2.04896	-5.60189	-2.17983	-7.89144	-16.0751	-0.896636	-3.95576	-5.4934	-6.56049	-3.56481	-8.87389	-4.35001	-6.06247	-14.3049	-4.5196	-6.35949	-0.298085	-15.945	-3.41241	-7.44981	-7.69102	-1.68273	-27.9785	-32.6083	-1.34588	-2.80893	-0.510505	-8.23504	-15.7463	-6.85303	-14.2965	-20.2024	-0.699861	-3.45541	-13.7597	-7.38148	-18.5076	-2.8269	-7.92383	-10.793	-15.5829	-21.8379	-15.445	-1.51783	-3.93122	-4.73694	-2.21252
234	-8.17527	-5.99309	-2.27931	-6.50511	-2.34722	-9.13599	-18.3841	-0.913491	-4.53632	-6.22849	-7.79521	-4.10918	-9.77092	-4.8219	-6.94569	-16.9324	-5.07875	-7.4409	-0.272839	-19.4416	-3.77612	-8.56018	-8.93581	-1.79487	-32.9564	-38.2088	-1.60406	-3.1082	-0.498785	-9.43694	-17.092	-7.65157	-15.9329	-22.8512	-0.683323	-3.89635	-16.4457	-8.54823	-21.9335	-3.16692	-9.20438	-12.4246	-18.1044	-25.3755	-17.0077	-1.7401	-4.50231	-5.31929	-2.46682
233	-8.74106	-6.83482	-2.47668	-7.46484	-2.45624	-10.3955	-20.647	-0.904732	-5.09219	-6.88808	-9.06919	-4.62488	-10.5441	-5.28637	-7.7824	-19.7181	-5.54309	-8.56649	-0.200651	-23.1527	-4.07079	-9.69625	-10.1879	-1.78993	-38.1464	-44.0253	-1.87972	-3.36629	-0.404302	-10.6564	-18.3616	-8.46612	-17.4776	-25.4229	-0.668899	-4.32896	-19.1931	-9.70725	-25.5421	-3.46413	-10.4806	-14.112	-20.7739	-29.04	-18.3806	-1.93031	-5.12637	-5.85228	-2.71395
232	-9.3003	-7.62684	-2.63929	-8.4521	-2.52121	-11.7318	-22.9529	-0.885421	-5.61892	-7.53091	-10.421	-5.18944	-11.3087	-5.67042	-8.5143	-22.646	-6.03435	-9.71251	-0.0049997	-27.1009	-4.38858	-10.882	-11.4401	-1.73524	-43.5493	-50.1821	-2.11858	-3.57649	-0.247752	-11.8187	-19.4539	-9.16124	-18.8852	-27.945	-0.589594	-4.80436	-22.042	-10.9286	-29.3488	-3.80715	-11.7005	-15.8281	-23.5527	-32.7529	-19.48	-2.05277	-5.73649	-6.27872	-2.93024
231	-9.75284	-8.48521	-2.87991	-9.50824	-2.61059	-13.1628	-25.2312	-0.855441	-6.12211	-8.16541	-11.8754	-5.8027	-11.9731	-6.06101	-9.27471	-25.6657	-6.50498	-10.9759	0.158725	-31.3342	-4.77589	-12.0588	-12.7541	-1.64727	-49.1458	-56.6154	-2.35396	-3.78856	0.021967	-13.0124	-20.5677	-9.78085	-20.1561	-30.4917	-0.597556	-5.30632	-25.1461	-12.1719	-33.3145	-4.11366	-12.8871	-17.6544	-26.3283	-36.5559	-20.3303	-2.17631	-6.31623	-6.74414	-3.13892
230	-10.0397	-9.2787	-3.08277	-10.6217	-2.62659	-14.5077	-27.3043	-0.799764	-6.64078	-8.72048	-13.296	-6.40959	-12.5242	-6.38701	-10.0281	-28.6339	-6.84485	-12.2129	0.365671	-35.5738	-5.16994	-13.1571	-14.0173	-1.46881	-54.6315	-63.0647	-2.56147	-3.83091	0.318682	-14.2022	-21.5543	-10.3117	-21.257	-32.8196	-0.526896	-5.74041	-28.2604	-13.3534	-37.2841	-4.43309	-14.0218	-19.4248	-29.0297	-40.2146	-20.77	-2.24672	-6.89875	-7.13436	-3.26734
229	-10.4293	-10.0261	-3.2535	-11.6096	-2.68061	-15.8492	-29.2644	-0.889065	-7.22747	-9.21282	-14.7257	-6.98877	-13.3092	-6.70092	-10.6543	-31.5379	-7.15335	-13.3855	0.61513	-39.6821	-5.54234	-14.1687	-15.3116	-1.36707	-59.9348	-69.5691	-2.71315	-3.88878	0.49279	-15.3512	-22.3899	-10.7818	-22.1846	-34.8978	-0.437716	-6.15667	-31.3661	-14.5128	-41.2042	-4.75094	-15.0055	-21.0844	-31.6803	-43.6821	-20.9226	-2.26038	-7.4039	-7.45174	-3.46436
228	-10.776	-10.8252	-3.50578	-12.5842	-2.83591	-17.2338	-31.3961	-0.989166	-7.8132	-9.81456	-16.2242	-7.55541	-14.2952	-6.92149	-11.2479	-34.4042	-7.5674	-14.5828	0.77218	-43.8607	-5.98074	-15.238	-16.6473	-1.41332	-65.0001	-76.175	-2.86269	-3.98968	0.572453	-16.5889	-23.364	-11.2426	-22.9989	-36.9033	-0.516086	-6.60482	-34.5241	-15.6845	-45.0825	-5.0474	-15.8325	-22.6624	-34.3313	-47.1494	-21.0423	-2.3299	-7.94092	-7.78284	-3.63961
227	-10.8935	-11.5731	-3.82875	-13.5335	-2.93894	-18.482	-33.4635	-1.0481	-8.34793	-10.4498	-17.6099	-8.18612	-14.5669	-7.21544	-11.8058	-37.0595	-7.82754	-15.811	0.830535	-47.7964	-6.34372	-16.2377	-17.8742	-1.46154	-69.6728	-82.3738	-3.00283	-4.07752	0.63637	-17.7572	-24.4882	-11.6495	-23.5595	-38.5358	-0.627424	-7.02745	-37.5231	-16.7212	-48.7673	-5.28221	-16.5066	-24.0925	-36.768	-50.3363	-21.1431	-2.34208	-8.40599	-8.00788	-3.71744
226	-11.0342	-12.1185	-4.06132	-14.3901	-3.18017	-19.4707	-35.2837	-1.14909	-8.91887	-11.0835	-18.8572	-8.74387	-15.0427	-7.43625	-12.2858	-39.3235	-8.02544	-16.9103	0.8622	-51.2434	-6.58477	-17.1828	-18.9639	-1.48084	-73.6119	-87.8888	-3.09384	-4.11676	0.571392	-18.7756	-25.2043	-11.9825	-23.8574	-39.669	-0.749457	-7.35021	-40.1441	-17.6453	-52.0715	-5.47495	-17.0399	-25.2912	-38.9039	-53.047	-21.0738	-2.26877	-8.84889	-7.99527	-3.88878
225	-11.133	-12.55	-4.40548	-15.1068	-3.53558	-20.3994	-37.2393	-1.34117	-9.40511	-11.587	-20.0423	-9.27033	-15.7142	-7.64044	-12.8559	-41.2438	-8.2602	-17.8876	0.763268	-54.2231	-6.79087	-17.9597	-20.0013	-1.54109	-76.8575	-92.8058	-3.18456	-4.23305	0.474476	-19.7235	-26.1299	-12.3125	-23.8496	-40.4882	-0.956305	-7.71944	-42.4278	-18.4908	-54.9459	-5.59319	-17.3265	-26.3045	-40.7197	-55.2607	-21.0462	-2.31077	-9.14655	-7.96979	-4.18265
224	-11.0611	-12.7901	-4.77304	-15.8629	-3.77533	-21.1133	-39.2271	-1.43986	-9.74082	-11.9851	-20.9534	-9.97865	-15.7897	-7.88652	-13.305	-42.7223	-8.36235	-18.7304	0.601434	-56.7586	-6.96567	-18.6565	-20.804	-1.4795	-79.2834	-96.7286	-3.177	-4.35978	0.43558	-20.5408	-26.7885	-12.6025	-23.6009	-40.973	-1.2017	-8.0009	-44.1805	-19.0908	-57.2389	-5.59642	-17.5086	-27.0662	-42.1303	-56.8264	-21.1543	-2.22563	-9.36687	-7.83016	-4.30997
223	-10.8787	-12.9301	-5.18602	-16.6917	-4.03329	-21.6209	-40.9087	-1.59172	-10.13	-12.4077	-21.7696	-10.6068	-15.9314	-8.22618	-13.7799	-43.8622	-8.37062	-19.3115	0.40512	-58.7302	-7.09604	-19.1905	-21.4938	-1.40479	-80.9701	-99.7337	-3.19097	-4.60473	0.295143	-21.2501	-27.0624	-12.8612	-23.2496	-41.0037	-1.37512	-8.25085	-45.6618	-19.57	-59.0798	-5.5645	-17.6477	-27.7145	-43.2094	-57.6668	-20.8672	-2.01666	-9.58603	-7.67536	-4.48857
222	-10.8146	-12.9046	-5.50165	-17.3388	-4.42143	-21.972	-42.4096	-1.78918	-10.6016	-12.7281	-22.4382	-11.1835	-17.3179	-8.50733	-14.2933	-44.5977	-8.37137	-19.6993	0.151972	-60.1548	-7.28172	-19.6567	-22.0529	-1.38545	-81.9236	-102.036	-3.16874	-4.89988	-0.0365697	-21.7894	-27.0814	-13.1001	-22.8056	-40.7585	-1.56028	-8.43477	-46.7503	-19.9945	-60.4722	-5.49578	-17.6478	-28.1061	-44.0097	-58.0804	-20.5554	-1.82314	-9.81725	-7.52506	-4.82377
221	-10.6744	-12.8648	-5.82166	-17.9425	-4.73515	-22.2452	-43.8696	-1.90447	-10.9904	-13.0625	-22.9898	-11.9343	-18.2671	-8.86393	-14.7875	-45.0991	-8.38309	-20.0958	-0.287706	-61.1057	-7.59176	-20.0168	-22.5292	-1.4787	-82.3156	-103.711	-3.19968	-5.18669	-0.390187	-22.2341	-28.254	-13.4097	-22.3336	-40.4626	-1.78363	-8.65531	-47.5429	-20.2886	-61.4369	-5.47643	-17.5682	-28.4014	-44.57	-57.7363	-20.436	-1.58839	-9.97795	-7.47875	-5.1264
220	-10.4948	-12.7942	-6.15543	-18.3819	-5.0926	-22.3919	-45.3365	-2.03123	-11.3248	-13.53	-23.3232	-12.4858	-18.9557	-9.10179	-15.0178	-45.3538	-8.35718	-20.3057	-0.747224	-61.6052	-7.7115	-20.3429	-22.8849	-1.63042	-82.0181	-104.675	-3.184	-5.5605	-0.736435	-22.4634	-29.2506	-13.631	-21.867	-39.9104	-2.03499	-8.79447	-47.9707	-20.4295	-61.9283	-5.45946	-17.5068	-28.5534	-44.8966	-56.9614	-20.0169	-1.07278	-10.1841	-7.30569	-5.35653
219	-10.2826	-12.7705	-6.62884	-18.6466	-5.5159	-22.4664	-46.7354	-2.19402	-11.7756	-14.0003	-23.6422	-12.9742	-19.7617	-9.29204	-15.3165	-45.5353	-8.3939	-20.3989	-1.32983	-61.8963	-7.80557	-20.5392	-23.2281	-1.90284	-81.4234	-105.473	-3.25865	-5.95929	-1.15535	-22.6237	-29.428	-13.8567	-21.5247	-39.2787	-2.37369	-8.98011	-48.3455	-20.5539	-62.2387	-5.56833	-17.4634	-28.6871	-45.0676	-56.0535	-19.5957	-0.703353	-10.4407	-7.24294	-5.68982
218	-10.1683	-12.7272	-7.03304	-18.6488	-5.89688	-22.5156	-48.1076	-2.29302	-12.2039	-14.4046	-23.8546	-13.5072	-20.7392	-9.4104	-15.6098	-45.5312	-8.37665	-20.4662	-1.84032	-61.9853	-7.86458	-20.5691	-23.448	-2.12435	-80.7433	-106.085	-3.25372	-6.24265	-1.52898	-22.5921	-30.3225	-13.9144	-21.2378	-38.5654	-2.54545	-9.20885	-48.489	-20.5882	-62.38	-5.71606	-17.4186	-28.7106	-45.1535	-55.4424	-19.4423	-0.406421	-10.5184	-7.28075	-5.98466
217	-10.1048	-12.8327	-7.54006	-18.7756	-6.2584	-22.6682	-49.6771	-2.35582	-12.6236	-14.9288	-24.1085	-14.0169	-21.2918	-9.57088	-15.902	-45.5427	-8.47343	-20.5199	-2.33664	-61.9179	-7.90723	-20.6188	-23.6766	-2.38404	-79.878	-106.738	-3.32965	-6.6086	-1.82022	-22.628	-31.2796	-14.0532	-21.0325	-37.9151	-2.70169	-9.48965	-48.7651	-20.5472	-62.4652	-5.88678	-17.4032	-28.9151	-45.2742	-55.072	-19.367	-0.139191	-10.6125	-7.42896	-6.31394
216	-10.1069	-12.9892	-8.01742	-18.8888	-6.6049	-22.9341	-51.6326	-2.46777	-13.0694	-15.4126	-24.2754	-14.4286	-22.238	-9.6899	-16.344	-45.6778	-8.69043	-20.5146	-2.8709	-61.9627	-7.82031	-20.5904	-23.8935	-2.70548	-79.1522	-107.38	-3.41736	-7.01648	-2.19921	-22.7039	-31.1514	-14.1792	-21.0448	-37.3133	-2.78999	-9.73602	-49.0448	-20.6513	-62.6946	-5.96131	-17.4676	-29.0721	-45.6104	-55.5558	-19.3281	0.03958	-10.7974	-7.63044	-6.60887
215	-10.1453	-13.2293	-8.44495	-19.1383	-6.84762	-23.306	-53.2041	-2.62407	-13.7265	-15.877	-24.5502	-15.0857	-23.4055	-9.82276	-16.9802	-46.1343	-8.91167	-20.7432	-3.38795	-62.5095	-7.8464	-20.7889	-24.1493	-3.04507	-79.0058	-108.687	-3.49993	-7.35501	-2.57763	-23.1092	-31.6272	-14.368	-21.2513	-37.1117	-2.79438	-10.0266	-49.5776	-20.9228	-63.3018	-6.06234	-17.6543	-29.4324	-46.2695	-56.2516	-19.8633	0.0767727	-10.9902	-8.00031	-6.85955
214	-10.2366	-13.6264	-8.81598	-19.5164	-7.10582	-23.7376	-54.5116	-2.73281	-14.5134	-16.5288	-25.0771	-15.7333	-24.5166	-9.99323	-17.5012	-46.7038	-9.28716	-21.131	-3.80875	-63.5098	-7.84882	-21.2087	-24.4844	-3.3957	-79.2058	-110.712	-3.55614	-7.77957	-2.93833	-23.6028	-33.7117	-14.8237	-21.6068	-37.2693	-2.62447	-10.3848	-50.3424	-21.2193	-64.2291	-6.15467	-17.94	-30.0039	-47.1865	-57.9049	-20.2095	0.0695193	-11.2554	-8.37844	-7.09925
213	-10.4152	-14.2881	-9.32285	-20.174	-7.45704	-24.3783	-56.7238	-2.85546	-15.4827	-17.2349	-25.7667	-16.4647	-26.0924	-10.1748	-18.1669	-47.6757	-9.918	-21.765	-4.42907	-64.8388	-7.88248	-21.8331	-25.0631	-3.76089	-80.0457	-113.946	-3.666	-8.36401	-3.35795	-24.5291	-35.6386	-15.6012	-22.2023	-37.9119	-2.55062	-10.8091	-51.6037	-21.835	-65.7366	-6.35079	-18.3594	-30.7424	-48.6512	-59.8852	-20.7946	0.0962831	-11.776	-8.76014	-7.52755
212	-10.7854	-15.2395	-10.0344	-21.0825	-7.89644	-25.3487	-59.365	-3.16016	-16.7666	-18.0448	-26.7125	-17.4653	-27.8155	-10.4454	-19.0687	-49.2977	-10.645	-22.8157	-5.25006	-66.9161	-7.97666	-22.7607	-26.045	-4.20413	-81.8244	-118.49	-3.8533	-9.07531	-3.80962	-25.8061	-37.7279	-16.5772	-23.1982	-39.2351	-2.63931	-11.4972	-53.2163	-22.8771	-67.9157	-6.72556	-18.9683	-31.8554	-50.9394	-61.883	-21.9934	-0.0625034	-12.4195	-9.33923	-7.92393
211	-11.3824	-16.5366	-10.9262	-22.2002	-8.43656	-26.6487	-62.3901	-3.56879	-18.3682	-19.0592	-28.2174	-18.8694	-29.1629	-10.8581	-20.0664	-51.4111	-11.6088	-24.2052	-5.91526	-69.8098	-8.18283	-24.1173	-27.2791	-4.7342	-84.3774	-124.498	-4.10815	-9.86019	-4.26766	-27.4185	-40.6491	-17.6961	-24.4626	-41.1286	-2.71134	-12.4762	-55.5693	-24.1571	-70.9348	-7.1386	-19.7129	-33.5826	-53.8387	-63.4753	-23.3927	-0.348672	-13.2379	-9.93636	-8.54444
210	-11.9974	-18.0593	-11.9015	-23.5075	-9.08708	-27.9922	-65.5068	-3.97357	-20.0424	-20.1181	-29.9377	-20.2269	-31.0401	-11.2897	-21.1341	-53.6097	-12.9723	-25.8941	-6.53922	-72.7961	-8.45112	-25.6152	-28.7489	-5.35368	-87.3251	-130.921	-4.45667	-10.7846	-4.8556	-29.0843	-43.0962	-19.0796	-26.2123	-43.0083	-2.84935	-13.6133	-58.3302	-25.6138	-74.2202	-7.56971	-20.4636	-35.5421	-57.2397	-65.7093	-24.8548	-0.648761	-14.1237	-10.4793	-9.38616
209	-12.8542	-19.6311	-13.0249	-24.8525	-9.84394	-29.3873	-68.7669	-4.48935	-21.7124	-21.3196	-31.5162	-21.8218	-34.2152	-11.8174	-22.3833	-55.5789	-14.484	-27.8121	-7.28072	-75.3506	-8.89534	-27.1956	-30.4828	-6.03877	-90.0448	-137.369	-4.81358	-11.6584	-5.45088	-30.8526	-44.47	-20.5407	-28.3101	-44.8845	-3.05177	-14.9663	-60.7693	-27.4063	-77.222	-8.11586	-21.0819	-37.5011	-60.7854	-67.0411	-26.4599	-0.867108	-15.0083	-11.2555	-10.322
208	-13.8871	-20.9847	-14.3037	-26.2741	-10.617	-30.6349	-70.0973	-5.38985	-23.4301	-22.3133	-32.8771	-23.4783	-35.2602	-12.5768	-23.3866	-56.6861	-16.2478	-29.7268	-8.0958	-76.8487	-9.40532	-28.7555	-32.0903	-6.8656	-91.7986	-141.106	-5.11731	-12.4596	-6.17181	-32.3912	-44.0111	-22.1032	-30.0226	-46.678	-3.36214	-16.4772	-62.5163	-29.0917	-79.1631	-8.77152	-21.4363	-39.286	-63.6657	-66.4102	-27.7763	-1.29217	-15.731	-11.9352	-11.2165
207	-14.7321	-21.7919	-15.3633	-27.2364	-11.4032	-30.9517	-70.068	-6.30649	-24.9563	-22.8276	-33.4357	-24.6242	-35.7702	-13.051	-24.0806	-56.2941	-18.3139	-31.0956	-8.74537	-76.2946	-9.91049	-29.7571	-33.1124	-7.71038	-91.3728	-140.086	-5.28013	-13.008	-7.03708	-33.4051	-42.6984	-23.4007	-31.7481	-47.4903	-3.53048	-17.902	-62.4563	-30.2966	-79.1919	-9.28998	-21.3333	-40.3324	-65.3265	-63.3159	-28.2128	-1.71469	-16.2577	-12.3837	-12.1071
206	-15.2843	-21.9185	-16.2368	-27.5426	-11.9952	-30.2385	-67.2599	-7.21046	-26.0728	-22.5938	-32.7311	-25.1855	-36.9039	-13.309	-24.0229	-53.8535	-20.1804	-31.6769	-9.32724	-73.1204	-10.4123	-29.7901	-33.3956	-8.35467	-88.2378	-133.161	-5.19821	-13.4538	-7.82018	-33.6945	-38.6609	-24.4657	-32.9963	-46.7615	-3.77609	-19.0569	-60.0497	-30.8471	-76.4625	-9.7581	-20.535	-40.3713	-65.3339	-58.4286	-27.5757	-1.89897	-16.1521	-12.5384	-12.6622
205	-16.0185	-21.207	-16.95	-27.0893	-12.545	-28.5316	-61.3104	-8.08503	-26.7259	-21.7518	-30.8343	-25.3264	-36.2969	-13.5143	-23.1124	-49.3707	-21.9289	-31.3733	-10.3353	-67.1307	-10.9556	-28.8009	-32.7095	-9.0657	-81.8687	-118.084	-4.89622	-13.7271	-8.58654	-33.2037	-32.462	-25.1852	-33.7111	-45.2473	-3.98878	-20.0084	-55.3115	-30.52	-70.7075	-10.215	-19.1255	-39.1042	-63.3184	-50.0007	-25.755	-2.22922	-15.6026	-12.606	-12.9782
204	-16.4032	-19.588	-17.2006	-25.6579	-12.9371	-25.6617	-52.3077	-8.90783	-26.8788	-19.9615	-27.7124	-24.7816	-33.2418	-13.1609	-21.5286	-43.0008	-23.4588	-29.9865	-11.2656	-58.3621	-11.2045	-26.7052	-30.9649	-9.81238	-72.4115	-96.6335	-4.52174	-13.6684	-9.28312	-31.524	-25.3046	-25.4536	-33.4342	-42.1289	-4.29704	-20.384	-48.2274	-29.0692	-62.2135	-10.4313	-17.2033	-36.7221	-59.4884	-40.0439	-22.6944	-2.65203	-14.5221	-12.2427	-13.1065
203	-16.4433	-17.0448	-16.7555	-23.0341	-13.1201	-21.2407	-41.2552	-9.59221	-26.0468	-17.3769	-23.2102	-23.4305	-30.5464	-12.2854	-18.9442	-34.7701	-24.3047	-27.3391	-11.871	-46.9598	-11.2137	-23.8604	-28.3438	-10.4183	-60.035	-71.1915	-3.97423	-13.2057	-9.69733	-28.7685	-16.7378	-24.9976	-32.6276	-36.9846	-4.34384	-20.1209	-38.3867	-26.2828	-51.0264	-10.2455	-14.6325	-33.152	-53.6215	-29.4489	-18.5436	-2.73748	-12.8142	-11.4519	-12.7827
202	-15.8367	-13.3509	-15.7867	-19.5201	-13.0982	-15.5438	-28.2487	-9.98602	-24.223	-13.8799	-17.3404	-21.3053	-27.7347	-11.1902	-15.3405	-24.1103	-24.3517	-23.3923	-12.4476	-33.2886	-10.9749	-19.8893	-24.3779	-10.6342	-45.2119	-45.1701	-3.03156	-12.2314	-9.77707	-24.7522	-7.61464	-24.1169	-30.4366	-29.5908	-4.19907	-19.0575	-26.6765	-22.3228	-36.728	-9.61196	-11.4944	-28.2065	-45.2678	-19.9048	-12.9128	-2.25814	-10.2984	-10.0348	-11.9649
201	-15.2825	-8.67524	-14.5018	-14.8352	-12.8126	-8.33625	-16.2747	-10.2784	-21.6216	-9.46767	-10.2658	-18.0233	-22.9007	-9.7325	-11.128	-11.5347	-23.8226	-18.5581	-13.0005	-16.8377	-10.4061	-14.5091	-19.2251	-10.7391	-27.2455	-22.0481	-1.87018	-10.8637	-10.053	-19.3724	-1.50539	-22.3704	-27.5374	-22.3122	-4.20001	-17.5305	-12.732	-17.2069	-20.1041	-8.66691	-7.88757	-22.4026	-35.3777	-12.4366	-6.34701	-1.80147	-7.2813	-8.48641	-10.9478
200	-14.1825	-2.9562	-12.6808	-9.03387	-12.2687	0.276334	-5.53968	-10.3806	-18.2132	-4.44823	-1.95869	-13.4435	-16.3563	-7.81338	-6.65029	2.63698	-22.4996	-12.4447	-12.8954	1.99221	-9.48303	-7.75998	-12.6253	-10.3819	-6.53152	-5.054	-0.421985	-9.02748	-9.84355	-12.6978	3.56156	-19.8609	-24.0093	-14.2618	-4.16223	-15.1998	3.80303	-10.867	-0.824301	-7.2166	-3.68335	-15.6957	-23.6427	-7.68197	0.922711	-0.808585	-3.71411	-6.57461	-9.59786
199	-12.3657	3.73363	-10.42	-2.79346	-11.4188	10.2565	2.67469	-10.1822	-13.7706	1.09752	7.18236	-7.83188	-10.2773	-5.81598	-1.57592	18.1435	-20.1428	-5.27889	-12.6567	22.0899	-8.09636	-1.23903	-4.93883	-9.52783	15.4149	5.84831	1.39693	-6.98124	-9.51396	-5.04161	6.90502	-16.8071	-19.5141	-6.32958	-4.05765	-12.2952	22.0937	-3.5308	20.215	-5.20719	0.937823	-7.78797	-10.4842	-4.61821	7.65704	0.838481	0.361412	-4.18202	-7.98577
198	-9.97513	11.0584	-7.75985	3.55043	-10.1222	20.8005	8.30816	-9.5711	-8.88056	6.49298	16.8929	-1.79814	-4.60612	-3.61297	3.41537	34.3974	-16.5292	2.7163	-12.1536	42.752	-6.24096	4.26484	4.15799	-8.31814	35.9177	11.0046	3.45526	-4.5471	-8.89021	3.53875	7.10645	-13.217	-13.8202	0.208197	-4.00507	-9.06662	41.273	4.40394	42.8461	-2.78473	5.82148	0.218161	3.18366	-3.9837	13.7997	2.72314	4.70716	-1.63269	-6.06057
197	-8.11145	18.2794	-4.64934	10.2905	-8.44951	30.7463	10.5998	-8.54794	-3.65801	11.9792	26.131	4.80878	0.924428	-1.44478	8.73376	49.8937	-11.931	10.9339	-11.2135	61.3089	-4.22345	9.47008	14.0918	-7.13652	53.4686	11.8873	5.41035	-2.41285	-8.30862	12.6537	5.37847	-9.45329	-8.34155	4.85824	-4.13661	-5.79209	60.2075	12.4293	64.8727	-0.735128	10.74	8.3165	16.1719	-4.38078	18.9516	4.22691	8.64898	0.746627	-4.29046
196	-5.80012	24.7732	-1.11434	16.4768	-6.92346	39.1338	12.1827	-7.53107	1.82435	16.4469	34.6291	11.1311	6.2023	0.828111	13.7454	64.1284	-7.60107	18.6372	-10.4126	75.2205	-2.21149	13.5577	22.9515	-5.78133	66.0722	11.0058	7.04573	-0.253955	-7.64626	20.8992	5.36486	-5.52097	-2.83799	8.82468	-3.98529	-2.50105	77.8555	20.2924	85.0406	1.01824	15.1511	15.8407	28.5273	-2.70648	21.9001	5.93917	11.843	2.86878	-2.43666
195	-3.79958	30.1475	2.20043	21.932	-5.13187	45.897	11.1511	-6.56165	6.86842	20.1457	41.7631	16.7156	7.355	2.90081	17.893	75.8397	-2.94883	25.6104	-9.18008	85.5338	-0.252937	14.2721	29.4226	-4.55556	72.3317	9.85868	8.07459	1.69618	-6.93289	27.4965	4.86122	-2.16553	2.4115	11.1788	-3.78235	0.321604	92.7092	27.2259	101.782	2.4895	18.5631	22.4496	38.1546	-1.57717	22.6413	7.04028	14.368	4.50589	-0.647388
194	-2.23706	33.8618	5.03031	26.3497	-3.37654	48.3144	9.34626	-5.46755	11.2021	23.8167	46.9155	21.9869	6.61034	4.83161	21.7552	84.9481	1.01211	31.501	-7.86449	88.6922	1.30502	14.2969	34.0107	-3.51221	72.3555	9.35431	8.60856	3.47892	-5.92696	32.3089	4.01817	0.551702	6.94861	12.1426	-3.43706	2.62475	104.489	32.6629	114.428	3.39632	21.2665	26.9635	45.1176	-1.35162	21.5683	7.23591	16.0628	5.5749	1.22568
193	-0.529933	35.6987	7.4778	29.896	-1.80488	48.5448	7.73273	-4.32205	15.2218	24.6964	50.0682	26.576	6.89734	6.28188	24.2858	90.6483	3.39314	35.904	-6.65801	87.1378	2.43513	15.3187	34.688	-2.36582	69.0724	7.89423	8.58871	4.8556	-5.19448	35.7066	3.60408	2.52726	9.29659	12.2302	-3.14986	4.47851	111.877	36.9835	121.051	3.66832	23.1751	29.7529	49.6309	-0.704555	19.8167	6.79435	16.7427	6.04409	2.8114
192	0.88558	35.9274	9.57708	31.3505	-0.152584	46.6208	7.63886	-3.75676	18.2506	23.9781	51.9926	29.5308	6.06758	7.55274	25.9169	92.3639	4.72861	38.8967	-5.48327	83.0038	3.45976	13.1628	32.5669	-1.37561	63.7705	6.36236	8.18812	6.39123	-4.14247	36.3442	2.6468	4.87024	10.5291	10.7806	-2.787	5.60098	116.273	39.6521	123.61	3.93034	24.1592	30.7233	50.3013	-1.00037	16.7333	5.46533	16.9038	5.70785	4.06205
191	1.88371	35.5974	10.9638	31.8043	1.36162	44.1348	7.4861	-3.17405	20.2249	22.934	52.7465	31.5526	4.04782	8.32123	26.8236	91.9994	5.93628	41.1753	-4.17803	79.017	4.23537	10.1315	29.9271	-0.629349	58.3442	5.16094	7.76285	7.54472	-2.90588	36.1649	0.964646	6.16168	10.962	9.15982	-2.45849	6.30151	118.172	41.0445	123.954	4.15659	24.7026	31.038	49.252	-3.02126	14.1852	3.84132	16.9646	5.28313	4.95097
190	2.84395	34.8104	12.0394	31.4003	2.45273	41.0376	8.25481	-2.6757	21.6764	21.5706	52.7496	32.7028	3.45664	8.76342	27.6716	90.8659	6.3049	42.4749	-3.50199	73.9584	4.79917	8.44205	27.5697	0.00551267	53.9526	3.25605	7.51407	8.4206	-2.08591	35.8884	-1.00123	7.23355	11.0438	7.75078	-2.21717	6.67693	118.525	41.5961	122.621	4.19179	25.1309	30.4734	47.8534	-4.78039	12.2467	2.41796	16.8203	4.94399	5.53358
[truncated: 26 more columns]

## Sheet: ExtendedDataFigure3aSDS
Œª (nm)	Prionin-1	Prionin-2	Prionin-3	Prionin-4	Prionin-5	Prionin-6	Prionin-7	Prionin-8	Prionin-9	Prionin-10	Prionin-11	Prionin-12	Prionin-13	Prionin-14	Prionin-15	Prionin-16	Prionin-17	Prionin-18	Prionin-19	Prionin-20	Prionin-21	Prionin-22	Prionin-23	Prionin-24	Prionin-25	Prionin-26	Prionin-27	Prionin-28	Prionin-29	Prionin-30	Prionin-31	Prionin-32	Prionin-33	Prionin-34	Prionin-35	Prionin-36	Prionin-37	Prionin-38	Prionin-39	Prionin-40	Prionin-41	Prionin-42	Prionin-43	Prionin-44	Prionin-45	Prionin-46	Prionin-47	Prionin-48	Prionin-49
260	-0.08707	-0.0746406	-0.0269617	0.0779355	0.0701996	0.138588	0.140352	-0.116022	0.0536645	0.315205	-0.150464	-0.296414	1.53056	0.0974189	0.0682646	0.130142	0.13579	0.248297	0.729007	-0.217809	-0.0578428	0.0886601	-0.0393691	0.174214	-0.0384816	0.151985	-0.0166893	0.107597	0.0269694	0.0645397	0.412523	-0.0243671	-0.0860139	-1.28687	-0.140812	-0.102484	-0.0761909	-0.0513775	-0.0625116	-0.117339	0.011638	-0.01172	-0.121642	-0.0909572	-0.270888	-0.0594328	-0.0840793	-0.143006	-0.100258
259	-0.132686	-0.0818303	-0.0741222	0.010212	0.0443586	0.123238	0.0905625	-0.113322	0.0364944	0.202908	-0.101391	-0.270828	1.4509	0.0442481	0.0393812	0.0833116	0.0424548	0.168235	0.660449	-0.233017	-0.118069	0.051009	-0.106124	0.139159	-0.110371	0.0414637	-0.0743331	0.0642358	0.00950246	0.0453425	0.351713	-0.0869736	-0.116425	-1.39314	-0.177863	-0.0976895	-0.122215	-0.0916146	-0.128355	-0.164969	-0.0169716	-0.0825835	-0.186323	-0.146146	-0.368206	-0.106449	-0.135608	-0.184733	-0.118241
258	-0.133602	-0.0647425	-0.0702439	-0.0315141	0.0623095	0.0827842	0.0422679	-0.0683648	0.0282605	0.132014	-0.0145039	-0.209907	1.42353	0.00706696	0.0680733	0.0642752	-0.0130945	0.114366	0.630548	-0.220593	-0.102096	0.0485827	-0.125871	0.125712	-0.14448	-0.0219066	-0.109199	0.0756962	0.025467	0.0640662	0.308655	-0.0832484	-0.138064	-1.47243	-0.16718	-0.116545	-0.161095	-0.0761641	-0.152226	-0.160269	-0.0183239	-0.0964766	-0.198372	-0.142796	-0.423354	-0.113614	-0.167346	-0.200344	-0.114257
257	-0.135933	-0.0494547	-0.0745475	-0.0752328	0.0746089	0.0182646	-0.0169253	-0.004627	0.0097479	0.0365812	0.0470285	-0.141293	1.33163	-0.0066306	0.0784323	0.0245013	-0.0484556	0.0482517	0.574848	-0.17542	-0.0923526	0.0291753	-0.146918	0.101259	-0.13605	-0.0603802	-0.125075	0.0286112	0.0268752	0.0793659	0.229353	-0.117258	-0.180706	-1.56897	-0.175999	-0.137565	-0.168727	-0.0718555	-0.168333	-0.172635	-0.0297348	-0.0966411	-0.182425	-0.164279	-0.485086	-0.0925058	-0.204182	-0.246868	-0.124661
256	-0.0656801	-0.0057931	-0.0461166	-0.0587139	0.0921322	0.0302496	-0.0047286	0.0713165	0.054417	0.00828655	0.155602	-0.110323	1.2631	0.0115857	0.0854562	0.0790339	-0.0291997	0.0222964	0.534106	-0.106844	-0.0693958	0.0466676	-0.133806	0.101016	-0.101329	-0.0802487	-0.0749088	0.127893	0.0559315	0.104546	0.176982	-0.0911106	-0.195875	-1.73341	-0.115733	-0.0949343	-0.0962892	-0.0124662	-0.191494	-0.20126	0.00579261	-0.0346466	-0.164535	-0.16962	-0.44033	-0.0801585	-0.141584	-0.194191	-0.105883
255	-0.0689612	0.0166344	-0.0289457	-0.0132177	0.121457	0.00500494	0.0374562	0.148441	0.0473993	0.00921239	0.232584	-0.0372829	1.16061	0.0193637	0.0863013	0.11302	-0.0095492	0.0229564	0.582218	-0.0782894	-0.0456247	0.0300719	-0.0563094	0.0837642	-0.0472189	-0.087984	-0.0710705	0.210652	0.0476634	0.11938	0.0749417	-0.0743769	-0.213445	-1.84999	-0.0756048	-0.10195	-0.0358287	0.0145696	-0.210275	-0.191167	0.0312089	-0.0033634	-0.163283	-0.164319	-0.403469	-0.111961	-0.103472	-0.146554	-0.0647359
254	-0.0798268	0.0261645	0.00993454	0.0399087	0.130387	-0.0341892	0.0859454	0.217623	0.112625	0.0642907	0.218905	0.0402835	1.05896	0.0527326	0.110197	0.100464	0.108554	0.0858235	0.606294	-0.0286329	0.0161173	0.0625148	0.00744165	0.0587378	0.0164192	-0.0371967	-0.0436263	0.237106	0.0604793	0.0970481	0.00137999	-0.0490965	-0.264706	-2.01954	-0.0363353	-0.0539707	0.0499727	0.0469758	-0.184892	-0.137753	0.0575486	0.0131173	-0.104126	-0.124098	-0.397216	-0.0590692	-0.0782567	-0.141763	-0.0781027
253	-0.133831	0.0249584	-0.0356669	0.0088196	0.0779058	-0.0914297	0.143237	0.169554	0.119529	0.0312901	0.124009	0.013394	0.898977	0.0299378	0.00800183	0.0458927	0.108256	0.0854238	0.557477	-0.0479693	-0.0165321	0.0657815	-0.003758	-0.0282926	-0.0321125	-0.0930853	-0.0180049	0.148384	0.0370118	0.0236944	-0.145258	-0.0883419	-0.35918	-2.29036	-0.0349178	-0.0203316	0.0648426	-0.0122082	-0.227813	-0.159343	0.048484	-0.0386586	-0.129449	-0.21672	-0.483033	-0.0674725	-0.0802921	-0.174219	-0.085482
252	-0.192855	0.0565247	-0.029955	0.0116304	0.0373675	-0.128577	0.204126	0.089448	0.139933	0.0232175	0.0551328	0.00723418	0.799596	-0.0274024	-0.0731744	-0.0082383	0.093831	0.0786336	0.582999	-0.0634962	-0.0651062	0.0671261	0.0343679	-0.0849713	-0.0986271	-0.173475	0.0168035	0.159343	0.0338166	-0.038274	-0.316641	-0.131303	-0.40444	-2.55166	0.00799664	-0.0022178	0.0373916	-0.054945	-0.266227	-0.112497	0.0426705	-0.107993	-0.218009	-0.280121	-0.524433	-0.121012	-0.0457016	-0.13668	-0.0262925
251	-0.275612	0.0919279	0.0057687	0.0425352	0.003649	-0.177022	0.222967	0.0646367	0.149281	-0.0159631	-0.0003574	0.0420816	0.661241	-0.0618671	-0.0825128	-0.0718438	0.0842294	0.0745215	0.709589	-0.0447356	-0.110355	0.0547726	0.0400089	-0.0845661	-0.141896	-0.277587	0.0831116	0.158449	0.0036117	-0.109278	-0.50779	-0.178526	-0.467615	-2.82166	0.00416434	-0.0052837	0.00975467	-0.0843094	-0.286857	-0.0543509	0.0283081	-0.159286	-0.241568	-0.287801	-0.609049	-0.100239	-0.0479145	-0.0986132	0.0202539
250	-0.333773	0.135784	0.0240072	-0.0188481	-0.0351423	-0.22858	0.211947	0.0189176	0.16214	-0.0961945	-0.0660995	0.0378667	0.526659	-0.0701811	-0.117731	-0.210793	0.0746948	0.0536801	0.791471	-0.0887401	-0.123661	0.0255498	-0.069953	-0.0828884	-0.206215	-0.435421	0.147439	0.180651	0.0126252	-0.172002	-0.73945	-0.197718	-0.582848	-3.17982	0.0311901	-0.0123187	-0.0298693	-0.130386	-0.327742	-0.0239518	-0.0259946	-0.207518	-0.32041	-0.315161	-0.707923	-0.0359665	-0.0426151	-0.151752	0.0253933
249	-0.435122	0.12222	0.00283257	-0.0590864	-0.110089	-0.307918	0.117513	-0.049843	0.10658	-0.197075	-0.13929	-0.0290733	0.339037	-0.128969	-0.278318	-0.361675	-0.0527833	-0.0606795	0.815345	-0.184304	-0.257221	-0.128464	-0.215526	-0.144083	-0.366075	-0.687454	0.149092	0.140678	0.02167	-0.288684	-1.12289	-0.286437	-0.728217	-3.63492	-0.0024103	-0.128125	-0.13295	-0.191759	-0.429886	-0.055654	-0.149416	-0.30678	-0.487463	-0.416998	-0.857067	-0.0814105	-0.076142	-0.270024	-0.0097499
248	-0.612697	0.025833	-0.0399418	-0.0905643	-0.233587	-0.400618	-0.0124913	-0.0913262	0.066172	-0.31514	-0.199613	-0.0098643	0.068306	-0.231833	-0.418436	-0.512494	-0.159428	-0.20602	0.940773	-0.31813	-0.426376	-0.328576	-0.345848	-0.221399	-0.528711	-0.993399	0.0995158	0.126782	0.00474321	-0.441081	-1.6211	-0.382231	-0.910283	-4.09472	-0.048912	-0.212403	-0.225906	-0.2307	-0.600787	-0.124112	-0.293337	-0.455942	-0.663438	-0.574358	-1.01235	-0.136957	-0.115609	-0.387942	-0.081957
247	-0.764936	-0.0320753	-0.0672039	-0.136444	-0.376453	-0.466315	-0.0918734	-0.0864497	0.0324057	-0.432673	-0.238124	0.0138611	-0.275638	-0.359453	-0.503366	-0.598657	-0.244747	-0.326071	1.11829	-0.519854	-0.527096	-0.47146	-0.477628	-0.303715	-0.740137	-1.34431	0.0666301	0.114576	0.00119947	-0.567741	-2.14065	-0.460814	-1.15422	-4.60486	-0.0882754	-0.211208	-0.303642	-0.303331	-0.812059	-0.255071	-0.378542	-0.617922	-0.834384	-0.783657	-1.22355	-0.105276	-0.189872	-0.49877	-0.186469
246	-0.880537	-0.101911	-0.107819	-0.279137	-0.51087	-0.570617	-0.166385	-0.0964761	0.0135667	-0.513635	-0.355343	0.0763137	-0.604572	-0.506959	-0.632197	-0.755717	-0.300079	-0.434861	1.18877	-0.751693	-0.561361	-0.597972	-0.575148	-0.3707	-1.05284	-1.79414	0.0306821	0.0880873	0.0420999	-0.724194	-2.71624	-0.519359	-1.45226	-5.268	-0.0820932	-0.236371	-0.442536	-0.354298	-1.02464	-0.34456	-0.498636	-0.806046	-1.09298	-1.03601	-1.44044	-0.089063	-0.241798	-0.642164	-0.279412
245	-1.09627	-0.242861	-0.161021	-0.372779	-0.695545	-0.743784	-0.338421	-0.120022	-0.0786289	-0.653498	-0.504261	0.0794011	-1.03105	-0.750177	-0.808547	-0.901528	-0.394397	-0.599904	1.24301	-0.978469	-0.7022	-0.776856	-0.68743	-0.470998	-1.52168	-2.38022	-0.0330379	-0.0069274	0.0157201	-0.930608	-3.38019	-0.636661	-1.85878	-6.01993	-0.159674	-0.352428	-0.681858	-0.472297	-1.34102	-0.447594	-0.63948	-1.08631	-1.38805	-1.33361	-1.68429	-0.141531	-0.301369	-0.757587	-0.377083
244	-1.32123	-0.285015	-0.212691	-0.45229	-0.841888	-0.931847	-0.479926	-0.0896366	-0.127416	-0.786815	-0.648187	0.120743	-1.56058	-0.967959	-0.910493	-1.04886	-0.498834	-0.727739	1.40757	-1.24848	-0.763005	-0.929751	-0.762377	-0.47504	-2.05354	-3.06073	-0.0548958	0.00030062	0.0246343	-1.09265	-4.05278	-0.731224	-2.27464	-6.76487	-0.198163	-0.402902	-0.907557	-0.5939	-1.73327	-0.532312	-0.733733	-1.37354	-1.68509	-1.71782	-1.9165	-0.123303	-0.331567	-0.808019	-0.362604
243	-1.53147	-0.243739	-0.255674	-0.530762	-0.995684	-1.16455	-0.668234	-0.0320157	-0.197849	-0.890627	-0.866172	0.146055	-2.10465	-1.14974	-1.00613	-1.27233	-0.541217	-0.849903	1.54396	-1.46158	-0.762569	-1.11639	-0.896985	-0.455803	-2.6891	-3.92865	-0.0714561	0.0109948	0.0338071	-1.24847	-4.75907	-0.931222	-2.71115	-7.68292	-0.219102	-0.497544	-1.23469	-0.728981	-2.19697	-0.609205	-0.810227	-1.71793	-2.05206	-2.1404	-2.14253	-0.108574	-0.414952	-0.893263	-0.3463
242	-1.87449	-0.385572	-0.376111	-0.7209	-1.22243	-1.53328	-1.08065	-0.0582169	-0.357166	-1.0782	-1.20663	0.0443402	-2.7478	-1.42156	-1.27987	-1.68619	-0.695133	-1.114	1.67447	-1.78211	-0.911603	-1.44092	-1.18358	-0.565516	-3.54578	-5.13385	-0.176606	-0.0769504	0.0082881	-1.54379	-5.61404	-1.2194	-3.26287	-8.81675	-0.252347	-0.736878	-1.71874	-0.923323	-2.86068	-0.769283	-0.998883	-2.19231	-2.6462	-2.67376	-2.45095	-0.237767	-0.576909	-1.1167	-0.453881
241	-2.24053	-0.480683	-0.422215	-0.837655	-1.49198	-1.91901	-1.44123	-0.0529592	-0.526208	-1.32133	-1.53507	-0.0762085	-3.51315	-1.70908	-1.55244	-2.04043	-0.883897	-1.41377	2.03886	-2.14053	-1.1315	-1.79295	-1.48624	-0.687874	-4.55087	-6.53291	-0.250073	-0.137501	-0.0242347	-1.82049	-6.43977	-1.47119	-3.79239	-9.87329	-0.247946	-0.938641	-2.23642	-1.19378	-3.68856	-0.965899	-1.11368	-2.67779	-3.3235	-3.27189	-2.73411	-0.290346	-0.665382	-1.27561	-0.462278
240	-2.54164	-0.495142	-0.451911	-0.917877	-1.71209	-2.33152	-1.73129	0.0261372	-0.61227	-1.48041	-1.88835	-0.0855136	-4.33763	-1.90502	-1.76911	-2.3786	-1.02422	-1.69772	2.56867	-2.57373	-1.28085	-2.05413	-1.72746	-0.742047	-5.62747	-8.06751	-0.244243	-0.137451	0.0284437	-2.0537	-7.16397	-1.74705	-4.28313	-11.0798	-0.160919	-1.00359	-2.68118	-1.38334	-4.5798	-1.14584	-1.17296	-3.12288	-3.9693	-3.87597	-2.93131	-0.271686	-0.725587	-1.38733	-0.441299
239	-2.91925	-0.62614	-0.557879	-1.10437	-1.9862	-2.83641	-2.17014	-0.0275958	-0.768963	-1.73195	-2.34206	-0.140639	-5.23698	-2.1591	-2.07617	-2.83731	-1.19287	-2.11295	3.14028	-3.11237	-1.49331	-2.36167	-2.03053	-0.864941	-6.91086	-9.9568	-0.299826	-0.233682	0.032008	-2.39205	-7.91596	-2.12947	-4.8358	-12.5282	-0.0846229	-1.15167	-3.38095	-1.6115	-5.70518	-1.40633	-1.32139	-3.68539	-4.78053	-4.60389	-3.2848	-0.276459	-0.883323	-1.50417	-0.564708
238	-3.36119	-0.830263	-0.692912	-1.25998	-2.29208	-3.38186	-2.68567	-0.144773	-0.996582	-2.01101	-2.91232	-0.256771	-6.21903	-2.50295	-2.45171	-3.35338	-1.37414	-2.61825	3.85268	-3.88441	-1.78407	-2.73872	-2.33112	-0.992226	-8.43311	-12.1322	-0.387102	-0.327572	0.0488604	-2.84403	-8.61264	-2.47756	-5.43826	-14.1435	-0.0316421	-1.33284	-4.15862	-1.90104	-6.99457	-1.71186	-1.53925	-4.33825	-5.78846	-5.4318	-3.77197	-0.320214	-1.04106	-1.68366	-0.734121
237	-3.73718	-0.919123	-0.751257	-1.37904	-2.57256	-3.92492	-3.10731	-0.134063	-1.14432	-2.24261	-3.50415	-0.289783	-7.10808	-2.82944	-2.75703	-3.74439	-1.44325	-3.13373	4.75649	-4.65705	-2.02586	-3.02956	-2.54242	-0.934085	-10.1291	-14.4683	-0.456576	-0.316355	0.146238	-3.20891	-9.22819	-2.72224	-5.97771	-15.7373	0.0897201	-1.38935	-5.00313	-2.17025	-8.42027	-1.8958	-1.67499	-4.99773	-6.7829	-6.2746	-4.11805	-0.286613	-1.09792	-1.76008	-0.835116
236	-4.20814	-1.0029	-0.86894	-1.56492	-2.90703	-4.54577	-3.63181	-0.208079	-1.31521	-2.51789	-4.19863	-0.403569	-7.98215	-3.19454	-3.05499	-4.23639	-1.56475	-3.75529	5.80743	-5.56182	-2.29732	-3.37388	-2.85125	-0.893003	-12.0784	-17.1074	-0.484806	-0.35225	0.248559	-3.60133	-9.82517	-2.99578	-6.60089	-17.3066	0.175948	-1.53437	-6.02806	-2.45112	-10.0888	-2.14424	-1.89846	-5.78019	-7.90124	-7.30511	-4.4301	-0.303081	-1.19987	-1.89266	-1.04659
235	-4.79328	-1.04194	-1.05914	-1.79495	-3.27187	-5.29718	-4.34702	-0.297906	-1.55031	-2.83204	-5.00618	-0.573724	-8.87294	-3.637	-3.41887	-4.83525	-1.76722	-4.51011	7.19265	-6.47162	-2.62428	-3.82101	-3.26451	-0.887701	-14.3684	-20.1513	-0.551312	-0.412677	0.420771	-4.15514	-10.4808	-3.19428	-7.24147	-19.043	0.224962	-1.79287	-7.31591	-2.82329	-12.0613	-2.47557	-2.11654	-6.71756	-9.24499	-8.5085	-4.93078	-0.405922	-1.35546	-2.06638	-1.31379
234	-5.40216	-1.0861	-1.24038	-2.00299	-3.61441	-6.09623	-5.0741	-0.34032	-1.75673	-3.14524	-5.86463	-0.708854	-9.69984	-4.0839	-3.81707	-5.39142	-1.9346	-5.29988	8.82946	-7.46123	-2.94813	-4.33474	-3.70119	-0.827904	-16.8469	-23.432	-0.663381	-0.474566	0.625688	-4.66156	-10.9123	-3.36377	-7.86575	-20.6523	0.317265	-1.99659	-8.6132	-3.24975	-14.1569	-2.87922	-2.28602	-7.78824	-10.691	-9.7407	-5.19998	-0.555281	-1.44377	-2.27742	-1.56815
233	-5.96885	-1.12059	-1.31268	-2.23789	-3.88359	-6.8656	-5.68705	-0.247449	-1.86133	-3.46825	-6.62923	-0.802971	-10.4175	-4.44768	-4.14596	-5.92912	-2.1035	-6.06259	10.6007	-8.36961	-3.26039	-4.76832	-4.10292	-0.673387	-19.2873	-26.8452	-0.728268	-0.540571	0.902394	-5.05465	-11.2593	-3.55055	-8.39259	-22.0225	0.48039	-2.12817	-9.99076	-3.65353	-16.3195	-3.27519	-2.40102	-8.85135	-12.1063	-10.953	-5.2972	-0.598477	-1.50319	-2.37233	-1.78119
232	-6.51747	-1.16563	-1.46512	-2.4554	-4.12285	-7.65923	-6.38789	-0.153442	-2.00641	-3.80722	-7.37407	-0.841459	-11.1344	-4.78939	-4.4562	-6.54831	-2.33969	-6.76561	12.2241	-9.32096	-3.55883	-5.18142	-4.53312	-0.562492	-21.811	-30.4441	-0.757717	-0.773413	1.18528	-5.51077	-11.4452	-3.71198	-8.91123	-23.4164	0.613385	-2.30867	-11.4536	-4.06023	-18.5909	-3.74319	-2.49296	-9.93201	-13.5856	-12.1264	-5.47805	-0.605936	-1.56892	-2.39244	-2.06175
231	-7.01303	-1.22232	-1.7632	-2.77459	-4.34681	-8.52989	-7.3469	-0.0584229	-2.2428	-4.18937	-8.24643	-0.886244	-12.1105	-5.22742	-4.88705	-7.23636	-2.58042	-7.49912	13.2894	-10.3113	-3.89016	-5.65286	-4.96214	-0.418299	-24.3649	-34.1523	-0.899056	-1.13031	1.41838	-6.03767	-11.3033	-3.98791	-9.35625	-24.8282	0.677398	-2.53195	-12.886	-4.55054	-20.9547	-4.23644	-2.61024	-11.0278	-15.1436	-13.2567	-5.74727	-0.69969	-1.6904	-2.43286	-2.43496
230	-7.44954	-1.3334	-1.99201	-3.14706	-4.50207	-9.24916	-8.29626	-0.0274111	-2.52702	-4.65762	-9.12273	-1.00638	-13.1459	-5.65379	-5.32745	-7.7869	-2.7827	-8.2203	13.4255	-11.3764	-4.21455	-6.10179	-5.37939	-0.251272	-26.7225	-37.8835	-0.992039	-1.51984	1.60793	-6.49869	-10.8957	-4.29192	-9.68848	-25.8941	0.746797	-2.73039	-14.3032	-5.01042	-23.2791	-4.7537	-2.67661	-12.1192	-16.7315	-14.4061	-5.83172	-0.698614	-1.81182	-2.40424	-2.73814
229	-7.76366	-1.37224	-2.14489	-3.53888	-4.58863	-9.90484	-9.25053	0.0883629	-2.83453	-5.09963	-9.97539	-1.25858	-14.0771	-6.08622	-5.7483	-8.33562	-2.84189	-8.90407	12.6787	-12.2819	-4.51117	-6.3535	-5.68395	-0.0911603	-28.9537	-41.508	-1.01024	-1.93386	1.77385	-6.87156	-10.9729	-4.50632	-9.82429	-26.8382	0.839201	-2.86147	-15.7073	-5.37882	-25.5262	-5.19125	-2.73986	-13.0778	-18.1854	-15.4695	-6.03547	-0.695477	-1.88128	-2.2516	-3.00538
228	-8.0091	-1.39462	-2.43269	-3.95551	-4.68704	-10.6067	-10.396	0.077521	-3.13171	-5.54862	-10.8343	-1.62777	-14.8322	-6.58453	-6.26202	-8.85091	-2.88135	-9.57449	11.1512	-13.1114	-4.82902	-6.5611	-6.05721	0.0576671	-31.2557	-45.0406	-1.0545	-2.39047	1.94476	-7.27506	-11.0369	-4.7003	-9.896	-27.6262	0.802982	-3.02684	-17.0268	-5.73599	-27.7669	-5.61805	-2.8432	-13.9656	-19.5276	-16.3634	-6.42904	-0.768456	-1.91995	-2.06829	-3.31809
227	-8.20916	-1.37173	-2.7183	-4.43589	-4.8366	-11.2443	-11.581	0.0015229	-3.43426	-6.01105	-11.7175	-2.14842	-15.4802	-7.03773	-6.79082	-9.35258	-2.9226	-10.2792	9.00373	-13.9162	-5.12181	-6.83328	-6.44787	0.22728	-33.3785	-48.32	-1.10874	-2.81565	2.04938	-7.77639	-11.1316	-4.94843	-9.93594	-28.0751	0.694708	-3.16572	-18.1952	-6.04751	-29.8206	-6.11168	-3.00253	-14.8462	-20.7417	-17.2862	-6.80726	-0.885156	-1.99055	-1.9029	-3.67417
226	-8.3994	-1.32713	-2.93886	-4.82413	-4.98025	-11.7053	-12.6882	-0.102013	-3.69937	-6.42178	-12.437	-2.72775	-15.7174	-7.45981	-7.27087	-9.65706	-2.88683	-10.8588	6.60658	-14.5739	-5.32528	-6.972	-6.73399	0.281664	-35.194	-51.315	-1.10756	-3.22192	2.19947	-8.19915	-11.5145	-5.1732	-9.8513	-28.2264	0.576892	-3.20303	-19.369	-6.30909	-31.5789	-6.64492	-3.20462	-15.6983	-21.7315	-18.1411	-7.35759	-0.897887	-2.00444	-1.72474	-4.04272
225	-8.42052	-1.30128	-3.12109	-5.1579	-5.16632	-12.123	-13.8651	-0.0923554	-3.85115	-6.69939	-12.9901	-3.20733	-15.7596	-7.91146	-7.78551	-9.92137	-2.74978	-11.2229	4.32283	-14.9713	-5.46438	-6.95456	-6.88123	0.455138	-36.7663	-53.8668	-1.07242	-3.60558	2.23187	-8.52621	-11.9804	-5.37406	-9.73047	-28.1648	0.505227	-3.21154	-20.3104	-6.46976	-33.006	-7.08241	-3.44723	-16.3449	-22.4605	-18.7245	-8.14148	-0.771733	-1.9356	-1.54772	-4.42355
224	-8.41165	-1.22328	-3.35944	-5.45136	-5.43813	-12.4205	-15.1075	-0.188973	-4.01935	-6.7687	-13.4244	-3.62521	-15.7153	-8.29976	-8.29879	-10.113	-2.81679	-11.536	2.24365	-15.1798	-5.62812	-6.84218	-7.03189	0.546482	-38.0281	-56.0525	-0.999563	-3.96236	2.17108	-8.82374	-12.3037	-5.59328	-9.63595	-27.7776	0.447853	-3.24088	-21.027	-6.5998	-34.1012	-7.47528	-3.64279	-16.7945	-23.0414	-19.144	-8.84936	-0.569826	-1.941	-1.39111	-4.86047
223	-8.35267	-1.14953	-3.51877	-5.71137	-5.71948	-12.5739	-16.4351	-0.222239	-4.23061	-6.91544	-13.7694	-3.986	-15.9277	-8.58281	-8.67867	-10.2656	-2.93176	-11.762	0.402321	-15.2341	-5.77661	-6.69789	-7.17054	0.499082	-38.8671	-57.7674	-0.898474	-4.33202	1.98147	-9.11543	-12.2359	-5.7635	-9.53458	-27.0149	0.422542	-3.20629	-21.6629	-6.67298	-34.9281	-8.01329	-3.8503	-17.1754	-23.4678	-19.5404	-9.31201	-0.366566	-1.94338	-1.30734	-5.38679
222	-8.31535	-1.16276	-3.7386	-5.83222	-5.98762	-12.6997	-17.784	-0.251261	-4.4923	-7.0213	-13.9964	-4.24737	-16.1256	-8.8266	-9.10418	-10.3083	-3.05419	-11.8297	-1.08246	-15.1277	-5.92613	-6.45197	-7.33584	0.383407	-39.4616	-59.1606	-0.833919	-4.7213	1.73971	-9.32328	-12.7673	-5.97176	-9.4224	-26.0844	0.438504	-3.24029	-22.2526	-6.78359	-35.5942	-8.57801	-4.09734	-17.3827	-23.6963	-19.8593	-9.63836	-0.130151	-1.96635	-1.26857	-5.78515
221	-8.16885	-1.21803	-3.91458	-5.92536	-6.16275	-12.7649	-18.8591	-0.165992	-4.75738	-7.03492	-14.1679	-4.43756	-16.5076	-9.0409	-9.5734	-10.4257	-3.21154	-11.7969	-2.23781	-14.8635	-6.08368	-6.24522	-7.5354	0.237179	-39.8531	-60.3043	-0.755845	-5.08481	1.45821	-9.47588	-13.3515	-6.11039	-9.39662	-25.1236	0.441077	-3.28385	-22.5567	-6.83927	-36.0719	-9.06201	-4.30298	-17.4111	-23.8171	-19.9828	-10.0584	0.10598	-2.01745	-1.29448	-6.10656
220	-8.01956	-1.33434	-4.0552	-6.02789	-6.39362	-12.8662	-19.9119	-0.115547	-5.14442	-7.00659	-14.4138	-4.68459	-16.4845	-9.20738	-9.98886	-10.602	-3.39351	-11.8604	-3.09354	-14.5929	-6.28157	-6.12275	-7.77871	-0.180279	-39.9938	-61.3357	-0.749664	-5.37882	1.1496	-9.67049	-13.4943	-6.44626	-9.4999	-24.2668	0.389432	-3.33335	-22.7872	-6.88867	-36.4743	-9.62707	-4.55997	-17.4592	-23.8692	-20.1894	-10.5124	0.0963883	-2.10032	-1.38465	-6.56742
219	-7.95071	-1.58775	-4.26519	-6.19609	-6.69149	-12.9855	-20.7901	-0.144618	-5.51318	-7.11252	-14.7043	-5.0358	-16.8311	-9.36957	-10.286	-10.725	-3.54222	-11.7365	-3.67674	-14.345	-6.49466	-6.09776	-8.09334	-0.690174	-40.0814	-62.2352	-0.818181	-5.64555	0.866542	-9.97593	-14.1521	-6.78705	-9.68454	-23.5141	0.329884	-3.45779	-23.086	-7.05657	-36.7855	-10.1933	-4.97091	-17.5417	-23.9062	-20.5648	-10.6953	0.00778086	-2.31625	-1.61192	-7.06244
218	-7.91857	-1.72188	-4.44733	-6.27921	-6.89798	-13.0165	-21.2574	-0.102471	-5.79305	-6.98071	-14.9208	-5.28982	-17.303	-9.44284	-10.6037	-10.7498	-3.67832	-11.6104	-4.0126	-14.0506	-6.61777	-6.03307	-8.33311	-1.1744	-40.2033	-63.0929	-0.853453	-5.8649	0.681897	-10.2077	-15.2569	-7.12437	-9.97166	-22.6318	0.374706	-3.59702	-23.2794	-7.21998	-36.8883	-10.526	-5.34363	-17.5975	-23.9621	-21.0538	-10.9776	-0.0024164	-2.50209	-1.79673	-7.43227
217	-7.90265	-1.90499	-4.5869	-6.45872	-7.17094	-13.0454	-21.6154	-0.0221023	-6.05274	-6.8545	-15.165	-5.5724	-17.8018	-9.57038	-10.9095	-10.856	-3.86143	-11.5211	-4.1232	-13.8463	-6.71133	-6.08946	-8.58725	-1.76207	-40.1789	-64.0179	-0.83674	-6.01703	0.47908	-10.4398	-16.2938	-7.45096	-10.4305	-22.0463	0.424558	-3.80741	-23.3304	-7.30532	-37.0525	-10.6914	-5.79514	-17.7079	-24.094	-21.7151	-11.4612	-0.113138	-2.63761	-2.10634	-7.82413
216	-8.04613	-2.19974	-4.78282	-6.70311	-7.69671	-13.1196	-21.9166	-0.163599	-6.44757	-6.86718	-15.46	-5.84534	-18.3733	-9.68774	-11.1023	-11.039	-4.12283	-11.573	-4.11084	-13.8521	-6.82916	-6.24628	-8.85195	-2.36979	-40.262	-65.1356	-0.892759	-6.16439	0.215163	-10.7687	-17.5579	-7.95472	-11.0966	-21.6874	0.493813	-4.14554	-23.5226	-7.42327	-37.3513	-10.6934	-6.1945	-17.9899	-24.4519	-22.4705	-11.7472	-0.384565	-2.855	-2.48834	-8.06985
215	-8.4223	-2.54335	-5.12734	-7.07939	-8.38944	-13.2596	-21.9679	-0.454301	-6.96366	-7.05939	-15.8256	-6.11653	-19.8448	-9.92438	-11.3986	-11.4214	-4.5646	-11.7494	-4.17151	-13.983	-7.02851	-6.50213	-9.25746	-2.97762	-40.8148	-66.5069	-1.03542	-6.49467	-0.205757	-11.1783	-19.7001	-8.51445	-11.7822	-21.4634	0.48329	-4.63844	-24.0236	-7.76168	-37.919	-10.5708	-6.72796	-18.4241	-25.0813	-23.3996	-11.9763	-0.714997	-3.27118	-2.97642	-8.22172
214	-8.91481	-2.91986	-5.51301	-7.50226	-9.14174	-13.5155	-22.0374	-0.82651	-7.55197	-7.38517	-16.3764	-6.39404	-21.2811	-10.2222	-11.8284	-12.0229	-5.15163	-12.1955	-4.10359	-14.3058	-7.17173	-7.0238	-9.67811	-3.51701	-41.6609	-68.3382	-1.12828	-7.01035	-0.613305	-11.6793	-21.2274	-9.04116	-12.6004	-21.7325	0.351955	-5.18877	-24.6465	-8.14906	-38.9009	-10.3601	-7.27527	-19.0963	-26.0655	-24.6169	-13.012	-1.01224	-3.5655	-3.45882	-8.21786
213	-9.55539	-3.40302	-5.95489	-8.11175	-10.1333	-13.9293	-22.1043	-1.37455	-8.25717	-7.93429	-17.1391	-6.77079	-22.6755	-10.6048	-12.4175	-12.774	-5.79804	-12.8327	-3.87808	-14.9802	-7.34068	-7.85735	-10.2349	-4.10619	-42.8064	-70.8955	-1.24707	-7.50951	-1.10287	-12.3456	-22.8891	-9.66148	-13.7797	-22.8572	0.154302	-5.90988	-25.5055	-8.65007	-40.4711	-10.0418	-7.82827	-19.9949	-27.4695	-26.2963	-14.2772	-1.32707	-3.94935	-4.08294	-8.05972
212	-10.4071	-3.96439	-6.51897	-8.97509	-11.3866	-14.5092	-21.8279	-2.13001	-9.11817	-8.6786	-18.1524	-7.39291	-24.4064	-11.0852	-13.0931	-13.6741	-6.65332	-13.7738	-3.77177	-15.8244	-7.6623	-8.92849	-10.8498	-4.80119	-44.6883	-74.3647	-1.35957	-8.00378	-1.70972	-13.2043	-24.5157	-10.655	-15.1906	-24.1946	-0.0793627	-6.84181	-26.7943	-9.43729	-42.4436	-9.60988	-8.46002	-21.3398	-29.3226	-28.4748	-15.9026	-1.72253	-4.55598	-4.78568	-7.84437
211	-11.4123	-4.62635	-7.19118	-10.1074	-12.7866	-15.3615	-21.5408	-2.90448	-10.1128	-9.42467	-19.366	-8.26647	-26.3676	-11.7143	-13.9514	-14.7474	-7.77832	-14.9106	-3.56547	-16.7871	-8.1285	-10.2436	-11.6487	-5.52904	-47.1201	-78.3994	-1.49312	-8.69591	-2.41997	-14.3064	-25.0987	-11.873	-16.8707	-25.6263	-0.348045	-8.00461	-28.458	-10.4457	-44.8406	-9.11279	-9.25395	-23.0372	-31.4307	-31.5875	-17.8032	-2.17038	-5.2296	-5.51574	-7.53496
210	-12.5667	-5.3513	-7.84151	-11.436	-14.3448	-16.264	-21.1733	-3.71875	-11.3002	-10.3101	-20.7012	-9.34464	-29.111	-12.3367	-14.9035	-15.9812	-9.17309	-16.2747	-3.20834	-18.0043	-8.70581	-11.9058	-12.6597	-6.29876	-49.6718	-82.8032	-1.63495	-9.48402	-3.18183	-15.6187	-26.331	-13.2183	-18.8644	-26.9792	-0.564749	-9.30404	-30.1578	-11.4991	-47.3612	-8.47294	-10.0834	-24.9582	-33.84	-35.3291	-20.0091	-2.58611	-5.89427	-6.25121	-7.04222
209	-13.8645	-6.12286	-8.56389	-12.9861	-16.1533	-17.2931	-20.6413	-4.6342	-12.663	-11.2711	-21.9248	-10.6991	-32.1537	-13.1356	-15.894	-17.3548	-10.9494	-17.795	-2.83603	-19.3535	-9.44166	-13.8581	-13.9615	-7.29095	-52.3568	-87.1128	-1.84652	-10.243	-4.26626	-17.1987	-27.4773	-14.978	-21.249	-27.6413	-0.885323	-10.926	-31.7257	-12.7259	-49.7217	-7.62921	-11.0247	-27.1044	-36.4425	-39.0949	-22.0575	-3.1773	-6.75305	-7.24169	-6.44951
208	-15.2786	-7.04061	-9.28436	-14.7382	-17.9251	-18.0947	-19.8061	-5.68598	-13.9503	-12.1426	-22.8425	-12.3593	-34.9818	-14.0783	-16.793	-18.8248	-12.977	-19.2116	-2.44447	-20.4023	-10.2175	-15.9189	-15.232	-8.36818	-54.5778	-90.1411	-2.0063	-11.2115	-5.6108	-18.7953	-26.4374	-16.9418	-23.5139	-28.0847	-1.32477	-12.6667	-32.8725	-14.0433	-51.1669	-6.51795	-12.0677	-29.2038	-38.8398	-42.2762	-24.031	-3.8383	-7.61384	-8.27724	-5.72139
207	-16.5409	-7.85408	-9.88002	-16.4671	-19.4367	-18.3143	-18.3325	-6.83123	-15.1519	-12.6937	-23.2212	-13.7462	-38.1724	-14.8545	-17.4858	-20.1122	-15.0616	-20.3465	-1.98069	-20.9249	-10.8899	-17.6673	-16.3466	-9.33268	-55.3593	-90.5866	-2.16525	-12.3479	-7.06669	-20.127	-23.0719	-18.7912	-25.7044	-27.2106	-1.81422	-14.2835	-33.3544	-15.1649	-51.2416	-5.14123	-13.1287	-30.6427	-40.6015	-44.8833	-25.8785	-4.35254	-8.32411	-9.33201	-4.75063
206	-17.5943	-8.60998	-10.364	-17.8736	-20.3617	-17.963	-16.4782	-7.98728	-16.1572	-12.9593	-22.9665	-15.0905	-41.0549	-15.3739	-17.9288	-21.1271	-16.9415	-21.1157	-1.4411	-21.1373	-11.356	-19.4722	-17.411	-10.5534	-54.5367	-87.6969	-2.24803	-13.3604	-8.77873	-21.0728	-19.1902	-20.4947	-27.5672	-25.1631	-2.41005	-15.7265	-32.7459	-16.0295	-49.6873	-3.62089	-14.1699	-31.4271	-41.5076	-46.2445	-26.9306	-4.87444	-8.89748	-10.3026	-3.6151
205	-18.5448	-9.1745	-10.7142	-19.0628	-20.6616	-16.7761	-13.7117	-9.04428	-16.6488	-12.4682	-21.8172	-16.3712	-41.5573	-15.5955	-17.9113	-21.6387	-18.3007	-21.2079	-0.655398	-20.383	-11.3266	-20.8214	-17.9944	-11.785	-51.5871	-80.4585	-2.20814	-14.2996	-10.5792	-21.4932	-12.0663	-21.9207	-29.0181	-22.5501	-2.99075	-16.9315	-30.903	-16.4106	-46.1338	-1.886	-14.9198	-31.3028	-41.1373	-45.5792	-26.8511	-5.28093	-9.34416	-11.3095	-2.13161
204	-19.0212	-9.44472	-10.6557	-19.8511	-20.229	-14.3188	-9.77682	-9.9377	-16.8055	-11.4461	-19.7441	-16.9752	-40.7418	-15.4975	-17.5542	-21.6858	-18.7239	-20.5133	0.172461	-18.7883	-10.9557	-21.4512	-17.8386	-12.934	-46.3164	-69.4219	-2.05433	-15.0892	-12.2014	-21.1157	-4.29562	-22.9989	-29.5199	-17.9956	-3.47865	-17.6305	-28.0815	-16.2217	-40.4584	-0.0828997	-15.4889	-29.9109	-39.3835	-43.101	-25.0811	-5.49635	-9.4582	-12.1571	-0.37398
203	-18.872	-9.30541	-10.3926	-19.9419	-19.0308	-11.0675	-5.44688	-10.6024	-16.7158	-9.61941	-16.7189	-17.107	-38.68	-14.9883	-16.8499	-21.1505	-18.1714	-18.9037	1.04701	-16.5968	-10.1713	-21.7235	-17.1209	-13.8298	-38.8951	-53.9757	-1.77609	-15.5756	-13.79	-19.9116	1.6246	-23.8159	-29.7411	-11.3243	-3.94238	-17.8685	-24.1553	-15.4602	-32.7745	1.8111	-15.8025	-27.3065	-36.2241	-39.5016	-21.8499	-5.51361	-9.27016	-12.6084	1.62585
202	-18.2274	-8.87154	-9.82726	-19.3819	-16.9104	-7.06928	-0.717941	-10.7373	-16.1243	-7.04191	-12.7632	-16.8656	-33.9116	-14.1796	-15.443	-20.0727	-16.3016	-16.3707	2.10244	-13.6828	-8.87376	-21.9907	-15.6697	-14.4491	-29.7469	-35.1597	-1.34084	-15.656	-15.204	-17.8722	7.26936	-23.9771	-28.7578	-5.89303	-4.2811	-17.5731	-18.6786	-14.2408	-23.2488	3.61967	-15.648	-23.5007	-31.5184	-33.8096	-16.9908	-5.17838	-8.75689	-12.5776	3.95512
201	-16.897	-7.99681	-8.87686	-18.4881	-14.0137	-2.18701	5.18997	-10.5119	-14.9279	-4.02518	-7.91212	-15.807	-27.6304	-12.9647	-13.5792	-18.4829	-13.4732	-13.0399	3.2086	-9.7558	-6.98221	-21.8482	-13.2192	-14.7519	-18.4616	-15.7952	-0.801123	-15.4073	-16.4038	-14.9653	11.5827	-23.6762	-27.114	-0.140443	-4.76161	-16.6488	-12.0818	-12.361	-11.7809	5.44222	-15.0813	-18.376	-25.5593	-25.1849	-11.3092	-4.38396	-7.90261	-12.435	6.31626
200	-14.7125	-6.80996	-7.53709	-17.104	-10.2024	3.24741	12.1685	-10.1124	-13.208	-0.444346	-2.39048	-13.8301	-21.6425	-11.3743	-11.152	-16.2432	-9.67627	-8.9093	4.02793	-5.34986	-4.72289	-20.6196	-10.195	-14.7498	-5.61634	0.472534	-0.195376	-14.6689	-17.1795	-11.3471	12.1799	-22.9404	-24.8718	6.00374	-5.48604	-15.1077	-4.50237	-9.88756	1.33513	7.44952	-14.3641	-11.9313	-18.2249	-15.0364	-5.98784	-3.35738	-6.6007	-11.7868	8.48861
199	-12.9176	-5.33653	-5.95713	-14.8996	-5.71418	8.82228	19.3664	-9.3831	-11.0335	3.28589	3.66617	-11.3963	-15.9803	-9.3407	-8.20491	-13.8863	-5.10131	-4.02981	4.77883	-0.9512	-1.98666	-19.2779	-6.47207	-14.2239	8.52379	12.0969	0.373575	-13.4812	-17.7335	-7.12998	12.4401	-21.116	-22.147	8.19644	-6.38893	-13.0702	4.15439	-6.92211	15.8195	9.32694	-13.1446	-4.77304	-9.66206	-4.12695	-1.64825	-1.81779	-5.08172	-10.7636	10.7965
198	-10.9418	-3.71489	-3.979	-12.5211	-0.842996	14.1334	25.4407	-8.28558	-8.31441	7.00976	9.64353	-8.52017	-9.30032	-6.95786	-4.69189	-11.0084	0.103089	1.21874	5.3373	3.57546	0.869578	-17.141	-2.06153	-13.7213	23.0658	19.3775	0.798017	-12.0191	-17.7027	-2.60433	12.7102	-18.2926	-18.2992	9.19444	-7.2507	-10.5152	13.4601	-3.53424	30.6279	10.9418	-11.5458	2.96257	-0.20287	6.69708	1.71665	0.00398157	-3.42425	-9.62369	13.0497
197	-8.80641	-2.1487	-1.91411	-9.81405	4.01499	18.5119	29.4375	-7.0078	-5.48514	9.71197	15.3242	-5.47054	-4.85998	-4.07422	-1.22811	-8.00095	4.94596	6.82139	5.6695	8.41988	3.62386	-14.4291	1.89332	-12.9791	36.4358	20.045	0.991386	-10.1878	-17.475	1.40737	11.9541	-15.4181	-15.1367	10.4194	-8.24867	-7.81779	22.2152	0.363286	45.1009	11.7444	-9.86458	10.9368	9.35947	15.1322	2.79821	1.64256	-1.87131	-8.755	14.9968
196	-6.29027	-0.58757	0.226262	-6.64163	8.78199	22.0768	32.0317	-5.75703	-2.38645	11.6003	20.1847	-2.29931	-1.54924	-1.18486	2.29359	-5.02328	9.14232	12.2024	5.77056	13.0963	6.14488	-11.3715	5.25112	-11.8819	47.379	18.4173	1.10176	-8.19416	-16.4315	5.08813	10.498	-12.4758	-12.5378	9.39314	-8.835	-4.94101	30.2654	4.25885	58.2173	12.4219	-7.97282	18.2137	18.4258	20.1914	3.2173	2.86252	-0.389562	-7.98594	16.5921
195	-4.24821	0.724001	2.25019	-3.08549	12.8876	24.6448	32.7394	-4.61656	0.390428	12.6085	24.0577	0.941442	0.200489	1.56826	5.35904	-1.96053	12.2722	16.9792	5.83035	17.1276	8.1213	-7.68791	8.77752	-10.6618	55.3718	15.728	1.08905	-6.18457	-15.014	8.25727	9.69145	-8.96244	-9.65458	7.75143	-9.0278	-2.23718	37.2481	7.55486	68.6053	12.5387	-5.86141	24.148	26.6696	22.9588	3.88097	4.05682	0.871294	-7.31199	17.9473
194	-1.73689	1.55849	4.34897	0.158513	16.3457	25.7066	32.122	-3.27829	2.96713	12.8917	26.4932	3.95345	2.7064	4.01779	8.21745	1.40931	14.258	21.1032	5.60685	20.1631	9.22556	-4.45845	11.052	-9.43743	60.6823	14.8091	0.975611	-4.06885	-13.2418	10.4504	9.21174	-6.36003	-7.01104	6.33615	-9.05412	0.252763	42.8422	10.3759	76.2116	12.0572	-3.80194	28.9568	33.5615	23.3419	4.6615	4.77866	1.63674	-6.76685	18.5514
193	0.868408	2.12615	5.96742	3.14873	19.2079	26.1446	29.7569	-2.15479	5.0184	12.8468	28.2924	6.82632	1.94455	6.10798	10.7585	4.26758	14.4274	24.221	5.16496	22.2512	9.70671	-2.65653	12.1259	-8.22247	63.6774	11.4101	0.807656	-1.94769	-11.366	11.7666	8.36552	-4.1055	-5.47179	4.45167	-8.94335	2.43817	46.3471	12.7767	81.6686	10.9701	-1.96446	32.0681	39.0072	22.1334	4.04582	4.8716	2.20794	-6.33496	18.5434
192	2.48204	2.26443	7.42115	5.80788	21.2996	25.8539	28.1721	-1.27315	6.68156	12.7911	28.8548	9.11821	3.81761	7.58716	12.6656	6.30305	13.2124	26.0707	4.42716	23.4997	9.70642	-0.885951	12.3639	-7.03477	64.7559	10.8729	0.49352	-0.1624	-9.22542	12.7002	6.27671	-2.54636	-3.63448	4.15229	-8.68761	4.37845	48.288	14.3308	84.0228	10.1706	-0.274544	33.6184	42.9801	19.7341	4.18051	4.79784	2.57044	-6.15478	17.873
191	3.11211	2.14623	8.51575	7.72509	22.5088	25.2247	26.3685	-0.496142	7.61967	12.9401	29.032	10.7434	5.50682	8.64587	14.0223	7.89712	11.8746	27.2854	3.73277	23.8598	9.3491	0.590792	12.4065	-6.07898	65.222	9.73918	0.182261	1.29433	-7.66417	13.0547	4.9621	-1.23059	-1.68248	4.82543	-8.49311	5.72828	49.2029	15.268	84.7802	9.20812	0.987734	34.4132	45.8539	17.5405	3.79845	4.88341	2.71094	-5.85836	17.1876
190	3.56399	1.9405	9.277	8.9028	23.2234	24.3774	24.3845	0.242675	8.23986	12.9137	28.9092	11.5433	8.02257	9.29375	15.0665	8.66446	10.5197	28.0084	3.06499	23.749	8.89512	0.354198	11.5779	-5.38419	65.4246	9.23069	-0.108001	2.40259	-6.54034	13.031	4.49819	-0.825856	-0.592706	5.24337	-8.41995	6.70107	49.288	15.9456	85.0443	8.23537	1.80287	34.7216	47.4572	14.9584	2.87836	4.72956	2.65469	-5.79911	16.4472
[truncated: 26 more columns]

## Sheet: ExtendedDataFigure3awater
Œª (nm)	Prionin-1	Prionin-2	Prionin-3	Prionin-4	Prionin-5	Prionin-6	Prionin-7	Prionin-8	Prionin-9	Prionin-10	Prionin-11	Prionin-12	Prionin-13	Prionin-14	Prionin-15	Prionin-16	Prionin-17	Prionin-18	Prionin-19	Prionin-20	Prionin-21	Prionin-22	Prionin-23	Prionin-24	Prionin-25	Prionin-26	Prionin-27	Prionin-28	Prionin-29	Prionin-30	Prionin-31	Prionin-32	Prionin-33	Prionin-34	Prionin-35	Prionin-36	Prionin-37	Prionin-38	Prionin-39	Prionin-40	Prionin-41	Prionin-42	Prionin-43	Prionin-44	Prionin-45	Prionin-46	Prionin-47	Prionin-48	Prionin-49
260	-0.144141	0.0727481	0.0111629	-0.43319	-0.0109854	-0.232628	-0.0937668	-0.140283	-0.143254	0.0671569	0.0228928	0.906633	-0.0323612	0.0717108	0.208476	0.0499936	0.123217	0.151607	0.0917846	0.110898	-0.0614829	-0.0228518	-0.0152123	0.0936125	0.320949	-0.0045456	-0.0208233	0.0401068	0.10336	0.0687755	0.137047	-0.0637794	-0.234939	-0.219988	-0.0510062	0.0366748	0.0421289	0.00562793	-0.0214574	-0.118568	0.0407924	-0.245313	-0.170354	-0.0064114	0.0950697	-0.17934	-0.162024	-0.160763	-0.220372
259	-0.11476	0.0372962	-0.0349166	-0.389369	-0.0502463	-0.235543	-0.0266858	-0.136365	-0.163493	-0.0128115	-0.0051193	0.852587	-0.0222796	0.0370636	0.16653	0.00369637	0.0941445	0.100161	0.073845	0.111738	-0.0690041	-0.0383937	-0.0250823	0.0436328	0.299111	-0.0078855	-0.0291308	0.00519956	0.0696051	0.0530278	0.0787452	-0.0981339	-0.23421	-0.206062	-0.0858755	-0.0521673	-0.0279687	-0.019323	-0.0696602	-0.192167	-0.007154	-0.244758	-0.191921	-0.0887815	0.0615316	-0.181049	-0.220702	-0.210245	-0.207512
258	-0.0905723	0.0236691	-0.0361782	-0.347925	-0.0467987	-0.246863	0.0499578	-0.108512	-0.132642	-0.0500515	-0.015669	0.810627	0.0126288	0.0410059	0.168135	-0.0103888	0.0429781	0.0901103	0.0816406	0.128702	-0.084281	-0.006018	-0.0525547	0.007442	0.251283	0.0278669	-0.0049716	0.0242461	0.0248066	0.0308736	0.0679781	-0.104374	-0.226617	-0.177592	-0.10634	-0.0889847	-0.0802772	-0.0508925	-0.0942021	-0.193349	-0.0196874	-0.229031	-0.188598	-0.17096	0.0440017	-0.179124	-0.2503	-0.215071	-0.13611
257	-0.0318377	0.0207421	-0.0470596	-0.269821	-0.0019267	-0.248291	0.143867	-0.088975	-0.0989302	-0.0197742	-0.0486844	0.797846	0.0649678	0.0400143	0.215258	-0.0058651	0.0337688	0.119675	0.0762862	0.183334	-0.0761184	0.0345207	-0.0677529	0.00155938	0.203373	0.0640834	0.0424717	0.0591437	0.0533394	0.0741345	0.0895859	-0.0870294	-0.171685	-0.11596	-0.110943	-0.11527	-0.121901	-0.0538173	-0.0719441	-0.168732	-0.0006574	-0.19125	-0.151606	-0.217972	0.0330993	-0.156648	-0.227669	-0.208003	-0.0365818
256	-0.0523465	0.0125024	-0.0495915	-0.154207	0.0133582	-0.189615	0.18638	-0.0585594	-0.0591238	-0.0386465	-0.0365574	0.758084	0.169872	0.0912323	0.232188	0.00368103	0.0414561	0.139627	0.0901169	0.284797	-0.0789793	0.0354005	-0.083952	0.00768143	0.204591	0.0326992	0.095399	0.0788174	0.0867818	0.0801395	0.182618	-0.0558836	-0.177308	-0.0300727	-0.0799378	-0.19736	-0.150685	-0.0579569	-0.0276282	-0.077565	0.00297156	-0.173301	-0.128352	-0.277875	0.0360682	-0.102903	-0.172602	-0.196715	-0.0041605
255	-0.110728	0.0238683	-0.0278346	-0.144607	0.0420572	-0.181975	0.157965	-0.0033952	0.0208519	-0.0512971	-0.019388	0.720304	0.224725	0.157217	0.205866	0.0600338	0.0133087	0.0960855	0.129348	0.29265	-0.0640991	0.0276259	-0.0704682	-0.02112	0.19493	0.0303842	0.157753	0.0916275	0.143806	0.0632265	0.234316	-0.0281876	-0.212339	-0.0219459	-0.0906633	-0.237411	-0.161847	-0.0953823	-0.0521522	-0.0116882	-0.0060065	-0.1924	-0.149189	-0.347247	0.0513839	-0.0734949	-0.100932	-0.163169	-0.0107009
254	-0.08688	0.0491447	0.0167744	-0.178654	0.0833272	-0.141545	0.145218	0.0380453	0.0887446	0.0245734	-0.0248763	0.727262	0.225758	0.18451	0.220279	0.105545	0.0277187	0.111962	0.184368	0.29552	-0.0389441	0.0535626	-0.0546797	-0.0007262	0.216545	0.039418	0.191622	0.130269	0.215464	0.0812369	0.272605	-0.0130144	-0.233154	-0.0428539	-0.0742663	-0.228511	-0.120866	-0.06754	-0.0599452	0.0496511	0.0425026	-0.130519	-0.153354	-0.336579	0.044696	-0.0299868	-0.0004573	-0.130981	0.0103241
253	-0.0682363	0.0276996	0.011509	-0.175811	0.071749	-0.0945075	0.127292	0.0620742	0.0979045	0.0391384	-0.0407748	0.689458	0.201013	0.150787	0.184196	0.124299	0.0514703	0.0971852	0.196617	0.305611	-0.0112332	0.00922103	-0.0455407	0.0419924	0.250739	0.0185216	0.198611	0.118243	0.277965	0.110059	0.245936	-0.0207864	-0.248898	-0.112364	-0.0703635	-0.321077	-0.0887529	-0.0250103	-0.0844913	0.0688396	0.054433	-0.114176	-0.225084	-0.320072	0.00294391	-0.0138786	0.00095419	-0.12574	-0.0246816
252	-0.119786	0.0160818	0.0140543	-0.204596	0.0284419	-0.117004	0.0947605	0.0823636	0.0743539	-0.0121951	-0.0505585	0.671967	0.228308	0.153824	0.073878	0.130065	0.0413289	0.027704	0.222609	0.32176	0.0197935	-0.0209548	-0.0194996	0.0345812	0.275293	-0.0075289	0.160774	0.131121	0.254072	0.0589465	0.19037	-0.0598613	-0.310587	-0.225379	-0.0730705	-0.394018	-0.0593448	-0.0455971	-0.163357	0.0491743	0.00358481	-0.12757	-0.314408	-0.375046	-0.0763284	0.00688906	-0.0457868	-0.136019	-0.0481609
251	-0.177501	0.00981673	-0.0142346	-0.245122	0.00309615	-0.242756	0.00386761	0.0832127	0.0506751	-0.078841	-0.127323	0.657487	0.202336	0.0386842	-0.0020537	0.0557248	-0.0224431	-0.0455034	0.24042	0.240806	0.00850018	-0.104471	-0.0543255	-0.0247912	0.228812	-0.0779477	0.0854187	0.151415	0.167446	0.0140108	0.0126063	-0.142377	-0.374787	-0.351466	-0.111648	-0.398453	-0.11182	-0.129649	-0.286355	-0.0939387	-0.0950922	-0.237223	-0.403247	-0.483178	-0.185402	-0.0580064	-0.144262	-0.149687	-0.119356
250	-0.191277	-0.0097306	-0.0164774	-0.214197	0.0486012	-0.298486	0.03087	0.0905878	0.0597912	-0.0901903	-0.175978	0.691274	0.24149	-0.058607	0.0129701	0.0135517	-0.0763605	0.0343184	0.273467	0.214137	-0.0143082	-0.164505	-0.0730253	0.0167976	0.242197	-0.138891	0.033984	0.13063	0.0617067	0.010482	-0.102001	-0.158672	-0.383514	-0.403319	-0.0923704	-0.38195	-0.14284	-0.167832	-0.358328	-0.125167	-0.124409	-0.27389	-0.451426	-0.488485	-0.252829	-0.0697836	-0.148565	-0.170429	-0.0663797
249	-0.221597	-0.0109705	-0.0219068	-0.151981	0.0593522	-0.370901	0.0322807	0.110787	0.0503758	-0.0983452	-0.157463	0.760525	0.331743	-0.068381	0.0205225	0.0314137	-0.0806308	0.0539497	0.281185	0.212506	0.0130133	-0.193969	-0.0775522	0.0494661	0.203627	-0.173463	0.0719216	0.123473	0.0465676	0.0314905	-0.233483	-0.167299	-0.410189	-0.444601	-0.0691274	-0.374233	-0.156156	-0.236457	-0.342658	-0.134485	-0.175862	-0.361835	-0.537645	-0.533105	-0.258654	-0.0925676	-0.173233	-0.201504	-0.0192942
248	-0.305024	-0.0088596	-0.0740497	-0.167474	0.0176621	-0.467182	-0.0500371	0.0694722	0.00683405	-0.128218	-0.207547	0.798812	0.370942	-0.0910226	-0.0670347	-0.0366077	-0.180235	0.0196082	0.24267	0.218155	0.0194766	-0.216086	-0.116147	-0.0196885	0.0862619	-0.279746	0.0435285	0.082773	-0.0067337	-0.0315419	-0.398288	-0.265795	-0.493417	-0.536976	-0.113377	-0.374998	-0.243193	-0.34212	-0.417767	-0.175316	-0.304284	-0.472773	-0.691532	-0.69053	-0.320076	-0.146909	-0.181234	-0.309367	-0.0102036
247	-0.385182	-0.0455844	-0.0993765	-0.17283	-0.0443758	-0.51868	-0.176395	0.0436315	-0.0158565	-0.219121	-0.268086	0.713034	0.312731	-0.177798	-0.146772	-0.161638	-0.278161	-0.0534255	0.222527	0.164849	-0.0269096	-0.310287	-0.209533	-0.0965069	-0.0181992	-0.460001	0.00329914	-0.0078682	-0.0464505	-0.107823	-0.630351	-0.297976	-0.664302	-0.703527	-0.127501	-0.423085	-0.328803	-0.443615	-0.575114	-0.223904	-0.365067	-0.652221	-0.847075	-0.833686	-0.393348	-0.202894	-0.218474	-0.433909	-0.0536364
246	-0.452499	-0.0951265	-0.103776	-0.11646	-0.0679802	-0.514716	-0.228901	0.0710991	-0.0142003	-0.259822	-0.27935	0.747243	0.317651	-0.181094	-0.208462	-0.211326	-0.308	-0.0764395	0.219979	0.113331	-0.0206895	-0.35824	-0.285065	-0.12246	-0.112539	-0.581293	0.0120728	-0.0873687	0.0139751	-0.15557	-0.8507	-0.345237	-0.846777	-0.841983	-0.0876626	-0.482324	-0.326377	-0.409593	-0.699105	-0.229407	-0.351097	-0.75697	-0.942159	-0.981891	-0.422897	-0.183673	-0.22733	-0.46754	-0.0176304
245	-0.555526	-0.159576	-0.119341	-0.102867	-0.139569	-0.564688	-0.351755	0.0908994	-0.0574439	-0.343054	-0.333801	0.717237	0.25409	-0.218267	-0.337586	-0.29195	-0.333768	-0.175777	0.174016	0.065012	-0.0414256	-0.450692	-0.355143	-0.183074	-0.23836	-0.810922	-0.0481961	-0.122595	0.0447905	-0.266917	-1.13209	-0.450271	-1.0319	-1.0496	-0.0469214	-0.553832	-0.336568	-0.375729	-0.856757	-0.279507	-0.511011	-0.901337	-1.08932	-1.24176	-0.515241	-0.197857	-0.302421	-0.515995	-0.0359895
244	-0.730164	-0.245465	-0.133992	-0.126714	-0.21328	-0.678952	-0.523127	0.116105	-0.10996	-0.514929	-0.445775	0.621478	0.178491	-0.38909	-0.498541	-0.430696	-0.439005	-0.290999	0.168321	-0.0238844	-0.165978	-0.609422	-0.42959	-0.275262	-0.414012	-1.09635	-0.164128	-0.156169	-0.0437977	-0.4348	-1.44063	-0.547117	-1.25896	-1.30717	-0.0835825	-0.694392	-0.442928	-0.439844	-1.10393	-0.35121	-0.672404	-1.11603	-1.23938	-1.48769	-0.716879	-0.220361	-0.38342	-0.566685	-0.057152
243	-0.893259	-0.348608	-0.121678	-0.103944	-0.223618	-0.786709	-0.623749	0.169162	-0.130795	-0.593107	-0.56643	0.581246	0.129316	-0.509577	-0.550721	-0.510234	-0.404974	-0.367306	0.236522	-0.193203	-0.317189	-0.781065	-0.483527	-0.269915	-0.554882	-1.34924	-0.184911	-0.190632	-0.0475097	-0.518353	-1.78477	-0.60566	-1.538	-1.51396	-0.0963434	-0.772687	-0.521757	-0.433731	-1.30779	-0.437298	-0.712394	-1.30931	-1.36437	-1.7121	-0.874789	-0.217576	-0.43793	-0.588798	-0.0541419
242	-1.0171	-0.408204	-0.0743526	-0.039627	-0.207712	-0.825761	-0.716676	0.248903	-0.159863	-0.61739	-0.602856	0.646186	0.139893	-0.56944	-0.560622	-0.573992	-0.357772	-0.374928	0.31862	-0.399867	-0.412634	-0.859204	-0.54052	-0.224593	-0.714014	-1.58033	-0.122296	-0.180783	0.0385823	-0.535337	-2.10362	-0.712701	-1.7604	-1.67406	-0.0721075	-0.854364	-0.640751	-0.375824	-1.4396	-0.51833	-0.788518	-1.397	-1.57153	-1.96494	-0.98777	-0.163018	-0.440223	-0.549011	-0.0063807
241	-1.24686	-0.546062	-0.105288	-0.10985	-0.250656	-0.942655	-0.925155	0.253748	-0.296922	-0.753169	-0.724953	0.550992	0.00583078	-0.728244	-0.672807	-0.691798	-0.449433	-0.473576	0.285332	-0.624092	-0.530153	-1.00344	-0.639357	-0.236466	-1.01421	-1.91196	-0.107628	-0.174138	0.00241913	-0.623602	-2.4937	-0.863438	-2.07597	-1.95308	-0.126458	-1.02361	-0.854702	-0.479718	-1.67026	-0.596583	-0.971584	-1.59335	-1.8852	-2.29399	-1.23154	-0.172812	-0.458853	-0.703052	-0.0440661
240	-1.53673	-0.64643	-0.150763	-0.16731	-0.335663	-1.07247	-1.13006	0.262572	-0.424146	-0.886813	-0.892653	0.481183	-0.136815	-0.896696	-0.751375	-0.879792	-0.554426	-0.622308	0.254411	-0.877476	-0.669978	-1.1401	-0.803028	-0.26573	-1.38236	-2.21918	-0.0670975	-0.217832	0.0217447	-0.762912	-2.87715	-1.02601	-2.4606	-2.30478	-0.184559	-1.23107	-1.07511	-0.608105	-1.94142	-0.68328	-1.093	-1.84353	-2.20176	-2.67263	-1.45404	-0.217709	-0.499869	-0.815236	-0.0693173
239	-1.84384	-0.741147	-0.147384	-0.21578	-0.388755	-1.15912	-1.36714	0.213799	-0.541085	-0.938102	-1.04977	0.451801	-0.262605	-0.985223	-0.791819	-1.0731	-0.614496	-0.748018	0.258841	-1.19998	-0.77384	-1.19759	-1.01851	-0.257123	-1.74241	-2.5538	-0.0541243	-0.290495	0.0943961	-0.872361	-3.2416	-1.19155	-2.8772	-2.64252	-0.157463	-1.4234	-1.26111	-0.643414	-2.2437	-0.786407	-1.21437	-2.04613	-2.56484	-3.11067	-1.63124	-0.246062	-0.572802	-0.906616	-0.128821
238	-2.15896	-0.812773	-0.107037	-0.274231	-0.454314	-1.27887	-1.62452	0.148671	-0.662889	-1.05659	-1.15225	0.45053	-0.412232	-1.09752	-0.850992	-1.25034	-0.731541	-0.872173	0.287657	-1.59208	-0.854529	-1.23658	-1.24089	-0.277311	-2.12055	-2.95759	-0.0967708	-0.342444	0.135081	-1.02041	-3.57772	-1.35322	-3.25336	-3.04351	-0.084339	-1.60403	-1.42044	-0.711535	-2.60536	-0.908492	-1.40391	-2.31297	-2.94337	-3.55362	-1.78541	-0.265786	-0.642648	-1.0638	-0.195803
237	-2.50673	-0.888958	-0.0814692	-0.395513	-0.5261	-1.45666	-1.85565	0.0292424	-0.697137	-1.11867	-1.34415	0.516571	-0.597879	-1.25237	-0.943192	-1.39741	-0.909276	-1.04453	0.311323	-2.0562	-0.954761	-1.28239	-1.44281	-0.293323	-2.56206	-3.36222	-0.189131	-0.402395	0.160772	-1.21062	-3.83476	-1.52074	-3.67366	-3.44979	-0.0375835	-1.78998	-1.55625	-0.841397	-3.00108	-0.993463	-1.6403	-2.65927	-3.25343	-4.03525	-1.99396	-0.344729	-0.708865	-1.21534	-0.245518
236	-2.80485	-0.911837	-0.008177	-0.477478	-0.60609	-1.57845	-2.00716	-0.0085661	-0.649763	-1.12163	-1.52866	0.682792	-0.690488	-1.3515	-1.02738	-1.56988	-1.00275	-1.17256	0.423582	-2.55336	-1.02711	-1.29882	-1.65198	-0.302514	-2.96761	-3.74078	-0.248699	-0.447748	0.277969	-1.39816	-3.97221	-1.65471	-4.09419	-3.81608	0.0486217	-1.99775	-1.69035	-0.901162	-3.41816	-1.11491	-1.84021	-2.92267	-3.58401	-4.5459	-2.19081	-0.415144	-0.790302	-1.20508	-0.23039
235	-3.11061	-0.948227	0.115863	-0.543003	-0.628461	-1.70219	-2.15721	-0.0650588	-0.663344	-1.12968	-1.68756	0.84537	-0.767665	-1.43124	-1.09269	-1.71501	-1.09818	-1.23086	0.545456	-3.12678	-1.15556	-1.27559	-1.80038	-0.293578	-3.34154	-4.13099	-0.285742	-0.462007	0.443097	-1.53721	-4.06005	-1.76948	-4.5127	-4.18135	0.150272	-2.22986	-1.91468	-0.945884	-3.81982	-1.23564	-2.03828	-3.20782	-3.93793	-5.03666	-2.32893	-0.468397	-0.888152	-1.29814	-0.217201
234	-3.37399	-0.985746	0.170627	-0.566645	-0.644372	-1.77957	-2.25047	-0.0899562	-0.68269	-1.10622	-1.89457	1.02664	-0.815964	-1.52328	-1.11129	-1.84869	-1.21364	-1.31222	0.628488	-3.75285	-1.27661	-1.2396	-1.8792	-0.255595	-3.73264	-4.50148	-0.328545	-0.415441	0.669961	-1.67418	-4.08195	-1.90598	-4.86222	-4.52025	0.241391	-2.37191	-2.15685	-1.03522	-4.22149	-1.30698	-2.22228	-3.50966	-4.29252	-5.57241	-2.35103	-0.481646	-0.926573	-1.3623	-0.189941
233	-3.60021	-1.04744	0.258845	-0.594838	-0.652788	-1.83051	-2.30697	-0.11112	-0.694561	-1.03266	-2.15988	1.12225	-0.810466	-1.66657	-1.16274	-2.02297	-1.34169	-1.45666	0.703599	-4.44197	-1.439	-1.23859	-1.98709	-0.232611	-4.11997	-4.87153	-0.33909	-0.3584	0.886682	-1.80748	-3.93332	-2.05162	-5.22412	-4.80546	0.314839	-2.6016	-2.41037	-1.18782	-4.63612	-1.43718	-2.4354	-3.73902	-4.59844	-6.15667	-2.45287	-0.480318	-0.988839	-1.29997	-0.147845
232	-3.79274	-1.10075	0.341452	-0.588782	-0.611272	-1.8331	-2.25761	-0.0860832	-0.811461	-0.999684	-2.37751	1.2508	-0.772199	-1.82753	-1.20674	-2.17926	-1.341	-1.55055	0.85394	-5.17056	-1.65038	-1.22971	-2.09989	-0.206466	-4.50963	-5.19306	-0.368184	-0.310042	1.08853	-1.96743	-3.7895	-2.16771	-5.49446	-5.11558	0.360373	-2.85809	-2.68417	-1.29151	-5.04925	-1.60786	-2.61934	-3.97042	-4.92686	-6.68598	-2.4438	-0.460584	-1.06096	-1.26355	-0.102422
231	-4.02677	-1.1583	0.424602	-0.566178	-0.581344	-1.82714	-2.144	-0.115311	-0.892447	-0.954777	-2.58608	1.35671	-0.663093	-2.00189	-1.22102	-2.38364	-1.35089	-1.68151	1.00571	-5.90692	-1.85271	-1.20725	-2.22878	-0.166447	-4.85304	-5.46458	-0.428299	-0.22006	1.28328	-2.06398	-3.75393	-2.28145	-5.70818	-5.43773	0.410239	-3.10591	-2.99421	-1.3825	-5.45166	-1.74176	-2.80033	-4.22942	-5.23354	-7.13569	-2.38881	-0.44565	-1.0984	-1.36529	-0.147586
230	-4.17982	-1.16672	0.527674	-0.567312	-0.590145	-1.79403	-1.99202	-0.174199	-0.868171	-0.874354	-2.80639	1.50819	-0.485439	-2.1894	-1.32863	-2.59047	-1.39935	-1.87244	1.17848	-6.64548	-2.00752	-1.16596	-2.32257	-0.0451554	-5.17756	-5.73104	-0.516155	-0.086749	1.41386	-2.11021	-3.63221	-2.39518	-5.83889	-5.70093	0.442449	-3.29704	-3.27227	-1.47581	-5.92224	-1.85019	-2.94084	-4.40724	-5.53535	-7.58128	-2.38506	-0.436155	-1.07615	-1.35723	-0.185667
229	-4.25376	-1.03323	0.728937	-0.551994	-0.533456	-1.67403	-1.69351	-0.14387	-0.795242	-0.778355	-2.9118	1.76561	-0.309258	-2.35849	-1.51911	-2.6858	-1.31407	-1.99437	1.3979	-7.22731	-2.10872	-1.08575	-2.39416	0.0781029	-5.37638	-5.90659	-0.510906	0.124871	1.5424	-2.15586	-3.54224	-2.37632	-5.90179	-5.86359	0.472518	-3.51735	-3.39012	-1.51539	-6.26939	-1.87522	-3.10198	-4.45332	-5.70831	-7.85872	-2.35212	-0.415864	-1.06361	-1.24572	-0.098464
228	-4.34239	-0.865491	0.858489	-0.626204	-0.528902	-1.50395	-1.52753	-0.178189	-0.719419	-0.812372	-3.0185	2.02414	-0.200512	-2.56008	-1.76475	-2.83926	-1.15173	-2.09144	1.57135	-7.81468	-2.2143	-1.03952	-2.38756	0.138782	-5.55005	-6.03384	-0.532123	0.27885	1.73374	-2.20314	-3.89395	-2.35382	-5.96364	-6.05073	0.458751	-3.68261	-3.53495	-1.55704	-6.60337	-1.82947	-3.28406	-4.51637	-5.89629	-8.11339	-2.31429	-0.433576	-1.01959	-1.14502	-0.0272185
227	-4.44431	-0.700594	1.01028	-0.755978	-0.575188	-1.33727	-1.37601	-0.254479	-0.586101	-0.784855	-3.10996	2.12058	-0.0717784	-2.74438	-1.98199	-2.931	-1.00057	-2.22759	1.63439	-8.30951	-2.28803	-1.06085	-2.31252	0.233585	-5.65535	-6.15088	-0.489783	0.45457	1.86897	-2.20275	-4.37279	-2.40729	-5.99289	-6.17775	0.432322	-3.80625	-3.61132	-1.56533	-6.90073	-1.6907	-3.4807	-4.51203	-6.04975	-8.33361	-2.22929	-0.427844	-0.93021	-1.01122	-0.0120933
226	-4.44835	-0.540398	1.05289	-0.983942	-0.709353	-1.09421	-1.24117	-0.403214	-0.585441	-0.758384	-3.21555	2.0802	-0.339662	-2.96305	-2.29111	-2.97856	-0.829108	-2.32406	1.68094	-8.77897	-2.42438	-1.03694	-2.18034	0.311278	-5.70909	-6.23693	-0.471566	0.632425	1.85193	-2.30466	-4.67716	-2.53061	-5.94036	-6.22574	0.261988	-3.92877	-3.64834	-1.57439	-7.21172	-1.59825	-3.77214	-4.53021	-6.19651	-8.58645	-2.30491	-0.440345	-0.892561	-0.797864	0.0510028
225	-4.4819	-0.426939	0.972204	-1.24608	-1.01032	-0.794958	-1.23611	-0.528877	-0.671433	-0.791716	-3.38007	1.95975	-0.963684	-3.32072	-2.78695	-3.05673	-0.645541	-2.38959	1.65634	-9.23967	-2.57156	-1.09027	-2.13294	0.263834	-5.78616	-6.30361	-0.460811	0.686307	1.72257	-2.48035	-5.51036	-2.72536	-5.91141	-6.26803	0.0469724	-4.12189	-3.72206	-1.67874	-7.46365	-1.57077	-4.11992	-4.62722	-6.29271	-8.80803	-2.40053	-0.423441	-0.929367	-0.628681	0.040333
224	-4.58394	-0.420982	0.874594	-1.59863	-1.43931	-0.510771	-1.53161	-0.785789	-0.78205	-0.905179	-3.5758	1.69975	-1.51933	-3.72883	-3.35784	-3.26589	-0.502161	-2.45659	1.47435	-9.66452	-2.7096	-1.21107	-2.0828	0.217235	-5.93658	-6.32129	-0.476766	0.617642	1.60926	-2.60286	-7.19633	-2.96124	-5.98746	-6.49618	-0.21493	-4.30996	-3.94365	-1.74575	-7.81731	-1.5606	-4.43796	-4.77955	-6.45551	-9.07562	-2.64591	-0.433553	-0.91744	-0.561279	-0.0189655
223	-4.60225	-0.312396	0.871601	-1.79514	-1.80209	-0.168834	-1.79707	-1.00307	-0.941822	-0.995783	-3.67332	1.4411	-2.03512	-4.04914	-3.91519	-3.38563	-0.285785	-2.41369	1.27585	-9.83856	-2.76854	-1.21811	-1.93658	0.309749	-6.01649	-6.20762	-0.412129	0.535906	1.41214	-2.65949	-8.39587	-3.13131	-6.06754	-6.59763	-0.440469	-4.45004	-4.08161	-1.71134	-8.07468	-1.45288	-4.64434	-4.83346	-6.50957	-9.20042	-2.70811	-0.319801	-0.853493	-0.497031	-0.133521
222	-4.69426	-0.158117	0.713818	-1.97911	-2.26508	0.113447	-2.33962	-1.26692	-1.1638	-1.21148	-3.80027	1.11335	-3.00248	-4.4418	-4.54506	-3.58073	-0.137588	-2.38036	1.04475	-10.0115	-2.80487	-1.23427	-1.82947	0.305906	-6.10214	-5.9875	-0.301107	0.323886	1.08308	-2.71662	-9.25226	-3.26447	-6.17118	-6.66493	-0.706994	-4.54487	-4.16124	-1.66018	-8.34269	-1.3562	-4.89206	-4.88163	-6.52326	-9.27512	-2.79565	-0.222654	-0.879337	-0.47055	-0.275077
221	-4.80972	-0.0178834	0.510135	-2.24873	-2.69096	0.185431	-3.03825	-1.52012	-1.4421	-1.50361	-3.93908	0.745545	-3.82869	-4.90462	-5.17688	-3.83182	-0.157943	-2.33093	0.721174	-10.0803	-2.94266	-1.35466	-1.85588	0.210854	-6.28974	-5.76712	-0.274449	-0.110084	0.682073	-2.90597	-10.8808	-3.4266	-6.46277	-6.93642	-0.961853	-4.66171	-4.30451	-1.64355	-8.59554	-1.30719	-5.23897	-4.94024	-6.59418	-9.35286	-2.93813	-0.0863913	-0.99039	-0.541353	-0.446655
220	-4.89111	0.144081	0.250612	-2.53073	-2.97852	0.186619	-3.77539	-1.71417	-1.72468	-1.81757	-4.03051	0.274275	-4.48999	-5.24095	-5.75255	-4.02763	-0.111544	-2.24719	0.418674	-10.029	-3.03704	-1.41205	-1.80179	0.125899	-6.4553	-5.39757	-0.248088	-0.586157	0.408254	-3.06833	-12.3638	-3.58585	-6.89736	-7.29073	-1.24595	-4.66082	-4.54519	-1.53959	-8.85004	-1.19303	-5.54608	-5.02487	-6.63148	-9.48859	-3.08001	0.062491	-1.01162	-0.684427	-0.656778
219	-5.01601	0.27462	-0.0832957	-2.7285	-3.32756	0.101934	-4.46443	-1.79084	-2.06793	-2.26931	-4.1939	-0.29692	-5.36054	-5.56967	-6.2921	-4.17956	-0.153599	-2.22757	0.168379	-10.0877	-3.22663	-1.46042	-1.80822	-0.0888356	-6.73519	-5.25758	-0.267803	-1.05326	-0.0103398	-3.35185	-13.3973	-3.85912	-7.46872	-7.64389	-1.51839	-4.76539	-4.81775	-1.56494	-9.06107	-1.16721	-5.94208	-5.20676	-6.71427	-9.75461	-3.23517	0.184995	-1.12052	-0.916339	-0.850894
218	-5.27254	0.291448	-0.582004	-3.04429	-3.76761	-0.252017	-5.37246	-1.92688	-2.49239	-2.72321	-4.39639	-1.03098	-6.58723	-5.95668	-6.93666	-4.38018	-0.353829	-2.3731	-0.186318	-10.2379	-3.48952	-1.59592	-2.05124	-0.49629	-7.26691	-5.43195	-0.372349	-1.50909	-0.534394	-3.71874	-15.2563	-4.30536	-8.26509	-8.1554	-1.84178	-4.99836	-5.2132	-1.70461	-9.37074	-1.32982	-6.51926	-5.55808	-6.99787	-10.1677	-3.79274	0.250835	-1.35418	-1.2803	-0.996577
217	-5.60003	0.16944	-1.0464	-3.38721	-4.10814	-0.648246	-6.51983	-2.0463	-2.99214	-3.15279	-4.71596	-1.76615	-7.64493	-6.29308	-7.62605	-4.6409	-0.662953	-2.52653	-0.58984	-10.4394	-3.7989	-1.76268	-2.4122	-0.960137	-8.0278	-5.67636	-0.562519	-2.00215	-0.949875	-4.19572	-17.4207	-4.82517	-9.31353	-8.91845	-2.12745	-5.24833	-5.79802	-1.90642	-9.81713	-1.52763	-7.08044	-6.11356	-7.46114	-10.7144	-4.423	0.297923	-1.61814	-1.68834	-1.19143
216	-6.136	0.0196087	-1.44999	-3.6468	-4.50522	-0.973307	-7.66336	-2.15849	-3.45289	-3.60048	-5.01729	-2.48118	-8.95444	-6.50589	-8.30207	-4.84281	-0.937788	-2.69917	-1.0647	-10.876	-3.98912	-1.93163	-2.78571	-1.35354	-9.05695	-6.16972	-0.686403	-2.53576	-1.2583	-4.59184	-19.0419	-5.36703	-10.5357	-9.77738	-2.34538	-5.44175	-6.3786	-2.10884	-10.3173	-1.65609	-7.5745	-6.78707	-8.01367	-11.2383	-4.87853	0.316603	-1.81773	-2.13428	-1.42335
215	-6.84029	-0.175145	-1.78463	-3.94663	-4.93166	-1.43433	-9.02177	-2.3802	-4.03516	-4.15605	-5.25642	-3.31049	-10.4722	-6.85681	-8.91191	-5.13765	-1.29566	-2.95916	-1.58757	-11.3938	-4.26726	-2.10549	-3.2897	-1.80597	-10.4214	-7.20314	-0.805895	-3.13155	-1.69576	-5.06657	-19.7706	-5.97431	-11.9788	-10.9193	-2.52973	-5.75489	-6.97071	-2.39055	-10.9808	-1.86705	-8.13403	-7.58476	-8.68467	-11.9436	-5.20505	0.347726	-2.15082	-2.68016	-1.54944
214	-7.69487	-0.449277	-2.22876	-4.35378	-5.31685	-2.082	-10.5642	-2.68148	-4.69787	-4.68977	-5.54109	-4.18411	-11.8872	-7.28587	-9.65018	-5.60666	-1.80848	-3.35913	-2.05986	-12.0543	-4.56124	-2.44806	-3.87035	-2.26799	-12.0219	-8.417	-0.911777	-3.75101	-2.07133	-5.60509	-20.1687	-6.71517	-13.7784	-12.1991	-2.58371	-6.08877	-7.71525	-2.72087	-11.7956	-2.07466	-8.67446	-8.59427	-9.46479	-12.903	-5.62337	0.369462	-2.53428	-3.24244	-1.78761
213	-8.73551	-0.861229	-2.73147	-4.82626	-5.78542	-2.75009	-12.224	-2.99679	-5.38617	-5.36316	-5.92919	-5.16091	-13.2426	-7.64425	-10.3811	-6.18164	-2.51335	-3.75277	-2.45587	-12.9787	-4.90526	-2.82729	-4.48788	-2.6818	-14.0565	-9.93668	-1.07223	-4.54836	-2.42677	-6.26772	-20.511	-7.44068	-15.9799	-13.7949	-2.63813	-6.40226	-8.72497	-3.16714	-12.8704	-2.2419	-9.21046	-9.76265	-10.4702	-14.0911	-5.8162	0.367444	-2.96756	-3.80644	-2.10889
212	-9.99772	-1.35953	-3.38407	-5.51212	-6.45788	-3.55192	-13.6228	-3.35871	-6.17712	-6.20543	-6.27304	-6.25494	-15.0584	-8.10942	-11.22	-6.92493	-3.3808	-4.28749	-2.88827	-14.0718	-5.34247	-3.27112	-5.22312	-3.1174	-16.5934	-12.1059	-1.25151	-5.52016	-2.87087	-7.09387	-20.9707	-8.2747	-18.4521	-15.8846	-2.7914	-6.91908	-10.0292	-3.8107	-14.2054	-2.58578	-9.90292	-11.1714	-11.8991	-15.5439	-6.2903	0.313881	-3.49277	-4.46594	-2.46089
211	-11.3981	-1.91999	-4.1185	-6.39228	-7.25045	-4.56299	-15.3576	-3.80457	-7.22758	-7.17117	-6.85489	-7.58664	-16.9379	-8.73865	-12.2967	-7.91738	-4.38254	-5.03369	-3.29464	-15.4042	-5.93968	-3.82167	-6.1602	-3.72426	-19.5558	-14.8426	-1.46939	-6.46738	-3.41039	-7.97869	-20.586	-9.30763	-21.4009	-18.3927	-3.03224	-7.58638	-11.7798	-4.56582	-15.8657	-3.06032	-10.6826	-12.7709	-13.6242	-17.3697	-7.22556	0.186881	-4.12134	-5.1868	-2.81589
210	-13.0668	-2.6331	-4.97975	-7.47451	-8.15124	-5.75468	-17.2435	-4.29283	-8.42762	-8.17868	-7.58145	-8.9247	-18.9788	-9.32746	-13.6484	-9.07936	-5.62509	-6.02848	-3.72804	-17.2158	-6.62007	-4.52676	-7.33971	-4.3603	-23.0283	-17.9372	-1.70215	-7.52704	-3.98302	-9.13935	-21.1284	-10.4818	-24.7602	-21.1766	-3.25846	-8.28194	-13.7057	-5.51392	-17.7099	-3.58808	-11.6453	-14.7002	-15.8363	-19.3383	-8.75571	0.0209996	-4.80544	-5.99544	-3.30994
209	-15.2296	-3.5534	-6.03229	-8.87779	-9.23713	-7.15965	-19.2493	-5.0328	-9.78866	-9.40483	-8.39201	-10.5294	-21.7912	-10.0261	-15.3555	-10.4626	-7.26148	-7.21165	-4.3931	-19.3332	-7.48962	-5.31756	-8.84759	-5.17275	-27.1779	-21.6363	-2.04121	-8.95164	-4.80316	-10.6887	-21.2332	-11.8432	-28.8709	-24.6323	-3.74077	-9.22552	-15.9001	-6.69502	-20.0552	-4.30116	-12.7938	-17.026	-18.7175	-21.789	-10.6804	-0.19138	-5.52923	-6.99815	-3.94229
208	-17.6024	-4.53631	-7.26743	-10.3997	-10.4323	-8.81898	-21.4334	-5.76518	-11.4102	-10.8881	-9.3349	-12.1852	-25.0198	-11.0525	-17.2987	-12.0002	-9.09389	-8.60325	-5.18368	-21.4537	-8.43801	-6.28323	-10.5613	-6.13115	-31.9026	-26.0733	-2.37292	-10.5152	-5.71646	-12.3915	-19.0735	-13.4359	-33.4778	-28.53	-4.30877	-10.4317	-18.186	-8.00322	-22.7444	-5.07325	-13.9606	-19.7396	-22.0674	-24.5388	-12.7287	-0.396601	-6.32678	-8.10482	-4.65055
207	-20.0234	-5.6679	-8.67514	-11.9953	-11.7141	-10.7611	-24.4228	-6.56269	-13.219	-12.5723	-10.3923	-14.2382	-28.0099	-12.1325	-19.1213	-13.7847	-11.2494	-10.0952	-5.90221	-23.661	-9.55557	-7.24428	-12.5912	-7.14631	-37.0374	-30.7221	-2.82637	-12.2061	-6.65394	-14.1984	-14.3546	-15.196	-38.3364	-32.9251	-4.74983	-11.7287	-20.6143	-9.43863	-25.7503	-5.93935	-15.2249	-22.644	-25.6308	-27.2876	-14.9268	-0.671879	-7.23272	-9.26124	-5.48792
206	-22.5849	-7.05469	-10.2504	-13.8165	-13.1752	-12.6917	-27.5493	-7.38945	-15.0772	-14.2938	-11.2807	-16.4996	-31.4475	-13.3824	-20.8173	-15.6209	-13.7301	-11.6807	-6.57641	-25.7797	-10.8086	-8.2934	-14.8784	-8.10092	-42.8609	-35.1551	-3.25577	-14.1101	-7.64986	-16.1409	-9.38472	-16.9957	-43.4867	-37.3204	-5.21387	-13.1056	-23.129	-11.0641	-29.0742	-6.85216	-16.4836	-25.8237	-29.5086	-29.782	-17.1428	-0.873866	-8.09868	-10.4702	-6.38965
205	-25.142	-8.50931	-12.0596	-15.7937	-14.8577	-14.7212	-30.9744	-8.27277	-17.1055	-16.2392	-12.2595	-18.8929	-34.9513	-14.8129	-22.6264	-17.5672	-16.4272	-13.2635	-7.20936	-27.4285	-12.2141	-9.44255	-17.2757	-9.22307	-49.1383	-39.185	-3.68779	-16.2009	-8.7879	-18.1743	-3.14942	-18.9335	-48.9714	-41.5033	-5.8204	-14.7792	-25.6936	-12.8057	-32.8693	-7.83338	-17.6664	-29.0936	-33.6151	-32.496	-19.0806	-1.15274	-8.9031	-11.5943	-7.44287
204	-27.4536	-9.79488	-13.8147	-17.7442	-16.552	-16.7068	-34.5103	-9.03381	-19.1714	-18.1229	-13.0983	-21.1385	-37.7232	-16.3309	-24.3407	-19.4222	-19.0469	-14.7829	-7.76017	-28.5775	-13.5594	-10.5642	-19.6337	-10.246	-54.867	-42.135	-4.06118	-18.138	-9.94803	-19.9803	3.09343	-20.6646	-54.1085	-45.4995	-6.34153	-16.3476	-28.2015	-14.4573	-36.6676	-8.76471	-18.5993	-32.1864	-37.3987	-34.5582	-20.9072	-1.42235	-9.70453	-12.5371	-8.55559
203	-30.0241	-11.0585	-15.5478	-19.9045	-18.3562	-18.5604	-37.2105	-9.69228	-21.083	-19.9824	-13.7564	-23.3895	-40.2398	-17.6852	-25.4447	-21.2839	-21.6238	-16.3382	-8.27679	-29.5202	-14.9091	-11.4978	-22.0006	-11.2025	-60.3883	-43.4387	-4.49186	-20.0296	-11.2175	-21.6355	8.0295	-22.2504	-58.6051	-48.937	-6.79055	-17.6951	-30.4349	-16.1571	-40.4015	-9.68726	-19.5476	-35.1943	-40.9052	-35.3107	-21.9085	-1.76047	-10.2947	-13.2512	-9.65799
202	-32.3564	-12.0382	-17.1406	-21.8003	-20.1452	-20.1057	-38.7391	-10.3022	-22.9071	-21.7298	-14.2086	-25.4241	-41.5805	-18.8468	-26.3563	-22.7451	-24.0609	-17.5789	-8.8304	-29.8291	-16.2277	-12.7169	-24.1008	-11.9033	-65.699	-43.1218	-4.66205	-21.5917	-12.476	-22.9427	9.69448	-23.6439	-62.2041	-50.3594	-7.4354	-18.9698	-32.2781	-17.6535	-43.5133	-10.4219	-20.164	-38.146	-44.1623	-34.964	-21.3958	-1.99985	-10.6044	-13.9518	-10.6662
201	-34.2138	-12.5601	-18.4906	-23.1457	-21.654	-21.4778	-39.4199	-10.758	-24.4463	-23.1923	-14.4447	-26.8584	-40.9482	-19.8097	-27.2866	-23.7771	-26.1431	-18.483	-9.23191	-29.281	-17.2165	-13.5689	-25.7635	-12.5536	-68.1332	-40.886	-4.71841	-22.8078	-13.4074	-23.9988	9.55512	-24.5346	-63.4086	-49.3991	-8.10507	-19.9739	-33.4583	-18.8924	-45.964	-10.9158	-20.4354	-40.5021	-46.5968	-33.9279	-20.3437	-2.06369	-10.7383	-14.1995	-11.5146
200	-34.7518	-12.7267	-19.5326	-24.1642	-22.5992	-22.3972	-39.1268	-10.8556	-25.4959	-24.1451	-14.3836	-28.0955	-39.6181	-20.3301	-27.5759	-24.4587	-27.8246	-19.0409	-9.45391	-27.674	-17.7909	-13.9765	-27.1522	-12.9096	-68.5864	-36.8401	-4.62583	-23.5572	-14.3252	-24.5526	8.79021	-25.0188	-61.9141	-47.8576	-8.52778	-20.5012	-34.0479	-19.7327	-47.709	-11.1261	-20.2536	-41.8959	-48.3197	-30.9666	-18.7512	-1.91919	-10.7055	-13.881	-12.1468
199	-34.8171	-12.7046	-20.2651	-24.773	-23.0703	-22.9453	-36.3897	-10.8322	-26.0781	-24.5243	-13.9825	-28.7048	-35.1359	-20.4456	-26.7704	-24.7023	-28.8188	-19.0596	-9.51451	-25.6898	-17.9177	-13.978	-28.021	-12.9606	-67.13	-29.5866	-4.46197	-24.0617	-14.9932	-24.582	8.00633	-25.0844	-58.5464	-44.2557	-8.98973	-20.564	-33.7269	-20.348	-48.688	-11.1658	-19.8228	-42.1771	-49.0247	-27.2684	-14.7059	-1.62483	-10.412	-13.5576	-12.4632
198	-33.5129	-12.2248	-20.486	-24.5577	-22.9285	-22.8919	-32.3255	-10.6866	-26.0167	-23.5928	-13.2121	-28.5143	-29.4797	-20.2059	-25.6578	-24.1947	-29.41	-18.5548	-9.55683	-22.7258	-17.696	-14.2523	-28.0274	-12.6563	-62.0047	-20.7212	-4.05531	-23.8608	-15.2402	-23.9103	7.6712	-24.4293	-51.5111	-37.7776	-9.41144	-20.1959	-32.8239	-20.5093	-48.5629	-10.9833	-18.9833	-41.1618	-48.582	-23.4009	-10.7908	-1.21473	-9.9348	-13.0539	-12.5367
197	-30.313	-11.8037	-20.2044	-24.1041	-22.3213	-22.6828	-28.3575	-10.2519	-25.2005	-21.9466	-12.3364	-27.4782	-23.9032	-19.5292	-24.3695	-23.3191	-29.1386	-17.7952	-9.39188	-19.1191	-17.0785	-14.2664	-27.4061	-12.4325	-53.6831	-13.4316	-3.77614	-23.2849	-15.2038	-22.7736	7.6602	-23.0808	-42.9404	-31.7535	-9.73244	-19.3403	-31.2361	-20.1683	-47.2284	-10.7157	-17.5837	-38.9236	-47.3106	-19.0279	-8.64617	-1.06101	-9.41891	-12.1651	-12.3741
196	-26.733	-11.4452	-19.6424	-22.9509	-21.1057	-22.1075	-24.0347	-9.70527	-23.9688	-20.2459	-11.3162	-26.3104	-18.389	-18.4942	-21.924	-21.9621	-28.297	-16.6711	-9.1728	-15.6768	-16.1268	-14.5495	-26.648	-11.8047	-45.3522	-6.01536	-3.47332	-22.2495	-15.1962	-21.2022	8.19138	-21.73	-34.9141	-26.2273	-9.78255	-18.114	-29.07	-19.5735	-44.5861	-10.3066	-15.9598	-36.0212	-45.2954	-13.3287	-5.95763	-1.18178	-8.83684	-11.3732	-12.1179
195	-23.731	-11.0636	-18.6854	-21.3073	-19.8155	-21.3583	-19.2146	-9.19904	-22.374	-18.2312	-10.2565	-24.3716	-12.3903	-17.2235	-19.4177	-20.1746	-27.2731	-15.2947	-8.97009	-12.4301	-15.0273	-14.5148	-25.5425	-11.1253	-36.4004	0.0623031	-3.27253	-20.8671	-14.6875	-19.1522	8.29214	-20.2373	-26.8378	-19.1699	-9.94729	-16.5608	-26.6337	-18.8255	-41.2074	-10.0082	-14.389	-33.2633	-41.9574	-9.19263	-3.70716	-1.5151	-8.14499	-11.2303	-11.679
194	-19.9287	-10.7169	-17.4353	-19.3369	-17.9936	-20.4667	-15.5064	-8.36819	-20.4807	-16.6251	-9.02949	-22.2812	-9.54946	-15.5875	-16.338	-17.7882	-26.2519	-13.8723	-8.55535	-8.26008	-13.7043	-14.4056	-24.3752	-10.2156	-28.2308	2.83272	-3.07271	-18.9469	-13.8489	-17.0328	8.10559	-18.3447	-19.0524	-11.9681	-9.82531	-14.8098	-24.0371	-17.6515	-36.6185	-9.39327	-12.4662	-29.6313	-37.7478	-4.53471	-1.99699	-2.18761	-7.57588	-10.3852	-10.9962
193	-15.778	-10.6146	-16.0243	-17.4033	-15.9307	-19.2343	-11.1568	-7.61274	-18.6935	-14.8561	-7.69605	-19.9252	-6.64709	-13.811	-13.9409	-15.7023	-24.7979	-12.1778	-8.0369	-4.39283	-12.3702	-13.8966	-22.819	-9.35	-21.4437	3.59957	-3.01716	-16.9819	-12.9074	-15.1583	8.87613	-16.6405	-14.3703	-7.50789	-9.50492	-13.0211	-21.5875	-16.0986	-32.5731	-9.1146	-10.4345	-26.3737	-33.2706	-0.493476	-1.96164	-3.06202	-7.09889	-10.0264	-10.1226
192	-13.3665	-10.434	-14.4854	-15.0053	-13.6334	-17.2447	-7.3819	-6.62549	-16.7934	-13.2563	-6.2623	-17.6112	-3.45842	-12.1321	-11.0612	-13.6077	-23.2464	-10.3571	-7.29155	-1.00764	-10.8784	-13.0536	-21.3945	-8.27552	-16.3611	5.56465	-2.84187	-14.7307	-12.1016	-13.4648	9.54559	-15.2145	-10.9262	-3.5478	-8.8334	-11.1902	-18.7965	-14.5761	-28.9328	-8.63345	-8.85879	-22.9775	-27.8172	2.00486	-0.433112	-3.82154	-6.48454	-9.67652	-9.1728
191	-11.3055	-10.2772	-13.123	-13.3364	-11.7881	-15.55	-4.23272	-5.73757	-15.1809	-11.7121	-5.07782	-15.4505	-1.24602	-10.6544	-9.09308	-12.0885	-22.0388	-8.91776	-6.64957	2.02998	-9.74253	-12.0501	-19.9473	-7.50571	-12.6904	6.08223	-2.73417	-12.882	-11.358	-12.1229	10.5359	-13.9138	-8.24312	-0.785503	-8.25387	-9.7093	-16.6087	-13.228	-26.4781	-8.34116	-7.61021	-20.175	-23.1246	2.67667	0.570717	-4.46185	-6.00447	-9.43206	-8.32168
190	-9.5549	-10.2372	-12.056	-11.9944	-10.1705	-14.03	-1.72225	-5.01137	-13.936	-10.558	-3.99668	-13.8601	0.367041	-9.52836	-7.31195	-10.9651	-20.8863	-7.75325	-6.10109	4.29928	-8.83372	-11.5489	-18.6665	-6.801	-10.2885	6.53031	-2.61474	-11.3601	-10.8337	-11.2909	11.6538	-12.7236	-7.17631	0.337682	-7.63164	-8.62526	-14.8355	-12.0234	-24.5846	-8.03451	-6.56592	-17.5294	-19.6372	3.64696	1.69935	-5.01077	-5.70384	-8.92894	-7.59078
[truncated: 26 more columns]

## Sheet: ExtendedDataFigure3aMeOH
Œª (nm)	Prionin-1	Prionin-2	Prionin-3	Prionin-4	Prionin-5	Prionin-6	Prionin-7	Prionin-8	Prionin-9	Prionin-10	Prionin-11	Prionin-12	Prionin-13	Prionin-14	Prionin-15	Prionin-16	Prionin-17	Prionin-18	Prionin-19	Prionin-20	Prionin-21	Prionin-22	Prionin-23	Prionin-24	Prionin-25	Prionin-26	Prionin-27	Prionin-28	Prionin-29	Prionin-30	Prionin-31	Prionin-32	Prionin-33	Prionin-34	Prionin-35	Prionin-36	Prionin-37	Prionin-38	Prionin-39	Prionin-40	Prionin-41	Prionin-42	Prionin-43	Prionin-44	Prionin-45	Prionin-46	Prionin-47	Prionin-48	Prionin-49
260	0.076629	-0.0492083	0.247507	-0.130884	0.0303363	-0.082032	0.0943583	-0.348925	0.12886	-0.18446	-0.147582	0.0396723	-0.387391	-0.072727	-0.0363233	-0.257226	-0.0300289	-0.069874	-0.0701998	8.949e-05	-0.0459178	-0.011346	0.115019	-0.0298063	0.131526	0.00633509	0.231332	0.193731	0.118747	0.177857	-0.156662	-0.0905672	-0.026817	-0.0538984	0.133367	0.0474743	-0.0357539	0.0939245	0.0142936	-0.0594214	0.218469	-0.0377048	0.0645269	-0.183235	0.0897402	0.0554511	0.0108779	-0.0141748	0.111886
259	-0.0293271	-0.0933938	0.182303	-0.170122	0.0001168	-0.119858	0.044243	-0.352402	0.0935877	-0.15674	-0.161251	0.0160601	-0.399373	-0.127294	-0.0514921	-0.289788	-0.0726228	-0.108063	-0.0862397	-0.0199955	-0.0935501	-0.0923016	0.0887041	-0.0335132	0.113176	-0.0090682	0.221886	0.155823	0.101196	0.137559	-0.154871	-0.124691	-0.0706163	-0.0911616	0.0812196	0.043644	-0.0512395	0.0439689	-0.0262504	-0.0816685	0.183681	-0.0550882	0.0195353	-0.174854	0.10791	0.0567551	0.0082278	-0.064834	0.0950511
258	-0.107249	-0.122357	0.0869235	-0.214629	-0.0439996	-0.152202	0.0044797	-0.336738	0.0270323	-0.1488	-0.181575	-0.0032375	-0.412289	-0.145306	-0.08026	-0.309137	-0.117306	-0.132214	-0.114251	-0.0589556	-0.153899	-0.172173	0.0593278	-0.0668233	0.0717427	-0.0527044	0.196729	0.129724	0.0492984	0.061012	-0.170663	-0.160197	-0.0789859	-0.108925	0.0629461	-0.0247877	-0.0357747	0.015721	-0.0255718	-0.160458	0.153499	-0.125087	-0.039059	-0.171374	0.0868319	0.0111402	-0.031226	-0.125673	0.07387
257	-0.104314	-0.114669	0.0519355	-0.22829	-0.0323093	-0.12412	-0.0060768	-0.288662	0.0101491	-0.117095	-0.173698	0.0210785	-0.392276	-0.169749	-0.131052	-0.315479	-0.158033	-0.146871	-0.100292	-0.0280867	-0.151776	-0.24178	0.0492326	-0.0526121	0.103842	-0.0591784	0.172704	0.0821512	-0.0042411	0.0387171	-0.148593	-0.196284	-0.119553	-0.0850972	0.0446074	-0.0695165	0.0155379	0.001147	-0.01145	-0.180807	0.143055	-0.17518	-0.0827564	-0.100472	0.0697246	0.00923467	-0.0685175	-0.135917	0.0499017
256	-0.131543	-0.0931438	0.0400365	-0.241837	-0.0222773	-0.134553	-0.0109449	-0.224915	-0.0319947	-0.0758347	-0.155758	0.0101697	-0.380284	-0.171866	-0.154516	-0.265704	-0.233106	-0.175966	-0.0982317	-0.0181111	-0.182307	-0.295397	0.0246365	-0.0410901	0.0486651	-0.0584071	0.166397	0.0163894	-0.0266138	-0.0037322	-0.136158	-0.253291	-0.162707	-0.0760602	0.0116613	-0.140974	0.0502561	-0.0218385	-0.050747	-0.194234	0.119155	-0.197472	-0.117965	-0.10877	0.0396797	0.0110772	-0.0614579	-0.145362	0.0234246
255	-0.120644	-0.0483829	0.0444636	-0.216532	-0.008602	-0.109158	0.0606252	-0.195487	-0.0715643	-0.0272417	-0.104827	0.0158139	-0.270339	-0.139544	-0.15105	-0.216606	-0.222429	-0.157851	-0.0831057	-0.0072135	-0.128818	-0.293231	0.0530113	-0.0325295	0.0151446	-0.0713289	0.166105	0.0156143	-0.004025	0.00854913	-0.110419	-0.246434	-0.108904	-0.0420413	0.0805218	-0.172544	0.142108	0.00461267	-0.0830441	-0.177106	0.129951	-0.253608	-0.144839	-0.122398	0.0350509	-0.0141859	-0.0601173	-0.10571	0.00842768
254	-0.0023739	-0.0021915	0.13	-0.151133	0.0495879	-0.0480813	0.125116	-0.11843	-0.0346704	0.0295393	-0.0285601	0.0536969	-0.190744	-0.058574	-0.157344	-0.143622	-0.132863	-0.0940402	-0.0200715	0.057877	-0.0525867	-0.239908	0.134687	0.0379675	0.0618637	-0.0605116	0.142409	0.0584541	0.0366681	-0.0110943	-0.0736644	-0.182297	-0.0543871	-0.0245703	0.141921	-0.148624	0.213623	0.0518809	-0.0701934	-0.121932	0.127874	-0.258977	-0.13797	-0.123633	0.0474392	0.0296196	0.00268186	0.00464862	0.036096
253	0.0513807	-0.0159419	0.174894	-0.123221	0.0642495	-0.0550705	0.105414	-0.0765066	0.00437365	0.0122399	-0.017994	0.0757523	-0.190248	-0.0556806	-0.203321	-0.130025	-0.125375	-0.121166	0.0151413	0.102051	-0.0133112	-0.214948	0.106098	0.0472826	0.0907322	-0.0433583	0.138975	0.026789	0.0355586	-0.0369968	-0.0949163	-0.136418	-0.0992014	-0.0752776	0.103144	-0.117506	0.192832	0.0296958	-0.122008	-0.0544564	0.0902797	-0.244847	-0.166089	-0.141521	0.0332416	0.0406026	0.0207641	0.0513754	0.037298
252	-0.0692258	-0.0661384	0.109453	-0.183588	-0.012014	-0.1501	0.0468874	-0.108455	-0.0617837	-0.0482138	-0.0997607	0.0357088	-0.248265	-0.0606621	-0.257112	-0.197051	-0.11614	-0.245623	-0.023612	0.0600026	-0.0731558	-0.237744	0.0374345	-0.0256933	0.00154143	-0.143213	0.115099	-0.0018889	0.0359479	-0.127585	-0.202019	-0.138326	-0.1736	-0.171074	0.0752548	-0.103085	0.0745077	-0.0309115	-0.227615	-0.0732219	0.00913929	-0.280577	-0.251751	-0.284134	-0.0466423	-0.0308324	0.0248755	-0.0125264	0.0174209
251	-0.141935	-0.108967	0.115302	-0.198101	-0.0144138	-0.19575	0.0931256	-0.0897604	-0.102814	-0.0676857	-0.120169	0.0381884	-0.249053	-0.0826827	-0.304011	-0.22887	-0.108095	-0.291187	-0.0163661	0.068415	-0.101556	-0.253387	0.0165552	-0.030887	-0.0067259	-0.255701	0.0457136	0.0330249	0.0567237	-0.157619	-0.304304	-0.119411	-0.238493	-0.255263	0.102098	-0.0746998	-0.0035259	-0.0520301	-0.320747	-0.035603	-0.0203876	-0.336777	-0.335157	-0.373262	-0.105552	-0.0719868	0.0599645	-0.0395601	-0.009471
250	-0.24794	-0.199302	0.0947097	-0.225579	-0.0405663	-0.319586	0.0288615	-0.109043	-0.157043	-0.137071	-0.233193	-0.0240309	-0.369832	-0.197256	-0.401186	-0.341075	-0.222309	-0.382686	-0.0825376	0.0392331	-0.198278	-0.343117	-0.0880845	-0.107765	-0.106534	-0.434162	-0.0304233	-0.0278743	0.00170068	-0.257472	-0.531486	-0.228816	-0.405614	-0.386365	0.0397869	-0.149454	-0.110757	-0.145524	-0.465654	-0.0585583	-0.0912413	-0.440766	-0.420297	-0.506315	-0.219168	-0.177213	0.0101845	-0.0954928	-0.0776096
249	-0.431051	-0.301017	-0.0473006	-0.293008	-0.169298	-0.475755	-0.162256	-0.185462	-0.263819	-0.268815	-0.412969	-0.108989	-0.550502	-0.331856	-0.528147	-0.530766	-0.383468	-0.526274	-0.163258	-0.0775443	-0.265783	-0.526111	-0.26314	-0.254006	-0.312681	-0.670442	-0.0785485	-0.165695	-0.112529	-0.348418	-0.81135	-0.401425	-0.527047	-0.537031	-0.0335022	-0.315131	-0.263863	-0.243449	-0.643085	-0.154853	-0.181531	-0.578756	-0.552572	-0.676621	-0.434566	-0.376214	-0.157312	-0.225617	-0.144209
248	-0.573384	-0.330973	-0.0932765	-0.322738	-0.217789	-0.549829	-0.231927	-0.225748	-0.323331	-0.343596	-0.49823	-0.147304	-0.649572	-0.384447	-0.544486	-0.627558	-0.425519	-0.588783	-0.162576	-0.150772	-0.249525	-0.647778	-0.308159	-0.267623	-0.472652	-0.906034	-0.136842	-0.211073	-0.137041	-0.414869	-1.01035	-0.567981	-0.591694	-0.669106	-0.044812	-0.384985	-0.367669	-0.30308	-0.788295	-0.227284	-0.241254	-0.67389	-0.699622	-0.862331	-0.616698	-0.415001	-0.210849	-0.283324	-0.149898
247	-0.640121	-0.363223	-0.0954181	-0.301014	-0.206983	-0.59431	-0.294724	-0.196819	-0.294027	-0.373696	-0.559898	-0.179249	-0.71255	-0.416274	-0.548363	-0.675946	-0.467122	-0.558988	-0.153591	-0.255774	-0.224923	-0.740331	-0.335522	-0.267472	-0.645035	-1.15104	-0.170727	-0.25263	-0.148348	-0.494506	-1.23171	-0.710326	-0.668227	-0.854481	-0.0939555	-0.464443	-0.410978	-0.348744	-0.951285	-0.277295	-0.256441	-0.804234	-0.910289	-1.09178	-0.759127	-0.42164	-0.239165	-0.33353	-0.145397
246	-0.752437	-0.397377	-0.152157	-0.273769	-0.277397	-0.651269	-0.499897	-0.272096	-0.310931	-0.451711	-0.677782	-0.267356	-0.848077	-0.450711	-0.616449	-0.774727	-0.542801	-0.619566	-0.148779	-0.410555	-0.252998	-0.832167	-0.434637	-0.329512	-0.894249	-1.4841	-0.170373	-0.308921	-0.155422	-0.594054	-1.56686	-0.888876	-0.770882	-1.08387	-0.1351	-0.577237	-0.542914	-0.378571	-1.17893	-0.356164	-0.305105	-0.986304	-1.11114	-1.34481	-0.952717	-0.460217	-0.324089	-0.421639	-0.15469
245	-0.865916	-0.338508	-0.158624	-0.228211	-0.261816	-0.629912	-0.63427	-0.281163	-0.289512	-0.488737	-0.725197	-0.240679	-0.866132	-0.376894	-0.650092	-0.797244	-0.567726	-0.64464	-0.0640437	-0.569511	-0.217114	-0.848991	-0.435967	-0.327287	-1.09235	-1.76845	-0.15815	-0.265279	-0.101275	-0.585037	-1.86323	-0.977518	-0.842558	-1.27695	-0.0881436	-0.607733	-0.684497	-0.374218	-1.38007	-0.367711	-0.333375	-1.12885	-1.33909	-1.57844	-1.10823	-0.450914	-0.321398	-0.451496	-0.11949
244	-1.03571	-0.262591	-0.110413	-0.221971	-0.211848	-0.634879	-0.707174	-0.26012	-0.255274	-0.546038	-0.816953	-0.232728	-0.928778	-0.350494	-0.709761	-0.788608	-0.611599	-0.722811	-0.0301896	-0.787442	-0.27205	-0.890408	-0.429898	-0.356771	-1.3901	-2.19721	-0.162341	-0.290921	-0.0792211	-0.664824	-2.23571	-1.11605	-1.03221	-1.53455	-0.0955668	-0.623632	-0.867206	-0.450254	-1.70493	-0.360293	-0.402559	-1.35153	-1.64334	-1.93563	-1.34108	-0.373365	-0.296186	-0.512964	-0.084921
243	-1.20238	-0.218833	-0.104243	-0.220592	-0.224512	-0.671972	-0.824523	-0.22671	-0.284378	-0.599379	-1.02255	-0.296277	-1.08351	-0.430507	-0.851553	-0.845737	-0.666111	-0.912526	-0.0090619	-1.09907	-0.332588	-1.04282	-0.445669	-0.41453	-1.79907	-2.75005	-0.173515	-0.347429	-0.0467576	-0.760752	-2.6703	-1.2482	-1.20439	-1.83106	-0.115098	-0.682368	-1.13823	-0.516168	-2.12974	-0.367143	-0.496263	-1.63734	-1.98283	-2.36213	-1.58847	-0.349744	-0.318148	-0.575282	-0.0772088
242	-1.43823	-0.184302	-0.133205	-0.237722	-0.254778	-0.767328	-1.00123	-0.231211	-0.400334	-0.668083	-1.26574	-0.33791	-1.27764	-0.511965	-1.04707	-1.01304	-0.769324	-1.14359	0.0108553	-1.52973	-0.380471	-1.21841	-0.532964	-0.49321	-2.25428	-3.38966	-0.206475	-0.433158	-0.0379993	-0.922379	-3.18354	-1.44674	-1.3796	-2.11803	-0.153663	-0.812261	-1.44199	-0.622018	-2.7126	-0.39438	-0.626902	-1.99402	-2.32309	-2.87962	-1.89248	-0.361517	-0.386658	-0.616474	-0.0819262
241	-1.72397	-0.19526	-0.14878	-0.292373	-0.249499	-0.859411	-1.19232	-0.17225	-0.460449	-0.719723	-1.5705	-0.371972	-1.5066	-0.61547	-1.20656	-1.19743	-0.854267	-1.3727	0.0261069	-2.11801	-0.425645	-1.42073	-0.648795	-0.515735	-2.78312	-4.16257	-0.245041	-0.538645	-0.0172087	-1.11957	-3.64408	-1.64254	-1.57525	-2.39632	-0.197304	-0.902965	-1.78493	-0.772061	-3.35829	-0.48162	-0.814817	-2.38039	-2.85289	-3.52038	-2.22569	-0.397517	-0.414408	-0.669522	-0.065869
240	-2.0116	-0.300328	-0.252562	-0.372391	-0.331088	-1.0188	-1.43255	-0.173712	-0.532785	-0.873043	-1.93901	-0.45607	-1.84865	-0.817486	-1.40917	-1.46864	-0.963568	-1.70105	0.0343955	-2.9563	-0.536913	-1.73406	-0.869704	-0.540482	-3.51228	-5.10891	-0.303899	-0.716945	-0.0558617	-1.34993	-4.14418	-1.89339	-1.84012	-2.74585	-0.282736	-1.05499	-2.32403	-0.887722	-4.18348	-0.612697	-1.0696	-2.85477	-3.51491	-4.22588	-2.62498	-0.491407	-0.523688	-0.773372	-0.0578531
239	-2.23501	-0.368621	-0.269136	-0.429349	-0.350299	-1.1398	-1.65157	-0.0930535	-0.660373	-0.958818	-2.25744	-0.477631	-2.14392	-0.896245	-1.53434	-1.80537	-1.0496	-1.99512	0.112554	-3.84497	-0.599668	-1.94509	-1.07221	-0.50731	-4.28377	-6.08283	-0.369117	-0.77987	0.0391522	-1.56125	-4.55859	-2.11967	-2.04756	-3.08389	-0.240393	-1.21675	-2.8745	-0.935	-5.09118	-0.697295	-1.2581	-3.36257	-4.16321	-4.95083	-2.96194	-0.537839	-0.555172	-0.7918	-0.0447714
238	-2.52034	-0.463189	-0.287647	-0.500363	-0.38857	-1.32216	-1.96856	-0.0899574	-0.784561	-1.01892	-2.63999	-0.467079	-2.38593	-0.962593	-1.70698	-2.17463	-1.27938	-2.2616	0.141563	-4.97652	-0.715502	-2.13114	-1.2969	-0.475304	-5.22375	-7.17103	-0.427403	-0.885628	0.128107	-1.83065	-5.01107	-2.4001	-2.31398	-3.50913	-0.201961	-1.41367	-3.4934	-1.0138	-6.15285	-0.773181	-1.47655	-3.92616	-4.8588	-5.84115	-3.35276	-0.574118	-0.622629	-0.852188	-0.105894
237	-2.77166	-0.577279	-0.308279	-0.645494	-0.464846	-1.51958	-2.29688	-0.163951	-0.904223	-1.11417	-3.10431	-0.552059	-2.62562	-1.10666	-1.86008	-2.55619	-1.4887	-2.61273	0.187573	-6.34125	-0.833298	-2.31432	-1.49024	-0.436269	-6.31533	-8.35683	-0.483698	-0.964861	0.161655	-2.09731	-5.3996	-2.6384	-2.60756	-4.00846	-0.109141	-1.62618	-4.31072	-1.09973	-7.3205	-0.872641	-1.78885	-4.52885	-5.63086	-6.77494	-3.78464	-0.645069	-0.701386	-0.912843	-0.171777
236	-3.01627	-0.682713	-0.298987	-0.782913	-0.55181	-1.75444	-2.57391	-0.222856	-1.03052	-1.26534	-3.59415	-0.650621	-2.88692	-1.23012	-2.06142	-3.01772	-1.6818	-3.0327	0.257691	-7.87027	-0.959158	-2.50658	-1.70242	-0.403243	-7.60951	-9.6076	-0.560375	-0.975421	0.189866	-2.40259	-5.78048	-2.87079	-2.90429	-4.51129	-0.0194078	-1.89367	-5.21422	-1.20628	-8.6598	-0.968651	-2.14062	-5.19206	-6.46331	-7.79322	-4.1865	-0.736697	-0.813093	-1.00412	-0.265237
235	-3.25258	-0.733975	-0.182262	-0.894855	-0.618393	-2.05436	-2.85713	-0.211838	-1.18059	-1.32949	-4.18149	-0.702014	-3.17212	-1.28381	-2.30503	-3.50043	-1.8641	-3.49446	0.362987	-9.58006	-1.08483	-2.6971	-1.89645	-0.397762	-9.0102	-10.9521	-0.634771	-0.951008	0.254217	-2.74007	-6.10979	-3.11091	-3.16641	-5.01694	0.0974191	-2.09902	-6.15624	-1.3628	-10.1409	-1.09721	-2.46154	-5.87946	-7.37534	-8.97637	-4.57325	-0.770512	-0.890049	-1.12011	-0.311431
234	-3.51404	-0.833293	-0.108255	-1.00457	-0.682909	-2.33389	-3.13712	-0.338518	-1.3307	-1.42441	-4.87668	-0.750604	-3.43391	-1.39526	-2.64802	-4.06333	-2.06717	-4.00565	0.469956	-11.6017	-1.21091	-2.92474	-2.09882	-0.425471	-10.499	-12.3781	-0.69871	-0.918554	0.238063	-3.06694	-6.52838	-3.34991	-3.48709	-5.53184	0.136099	-2.32816	-7.21948	-1.55968	-11.7783	-1.2483	-2.80988	-6.61021	-8.42205	-10.266	-4.86563	-0.873735	-1.00944	-1.2646	-0.372036
233	-3.7563	-0.930713	-0.0450117	-1.13409	-0.670818	-2.56534	-3.36277	-0.454483	-1.44812	-1.54171	-5.54925	-0.763578	-3.64337	-1.51279	-2.99254	-4.67444	-2.17192	-4.55924	0.612361	-13.7257	-1.35186	-3.157	-2.29106	-0.468225	-11.9556	-13.8323	-0.766863	-0.83285	0.204409	-3.351	-6.89597	-3.52527	-3.80969	-5.99116	0.212438	-2.59805	-8.37201	-1.75439	-13.5188	-1.42367	-3.2048	-7.34226	-9.51117	-11.5201	-5.15859	-1.00738	-1.1058	-1.34745	-0.407168
232	-3.95469	-0.974864	0.118471	-1.13535	-0.596785	-2.73819	-3.49682	-0.432149	-1.49427	-1.64148	-6.11982	-0.734417	-3.82416	-1.50585	-3.30891	-5.25358	-2.22285	-5.12052	0.896517	-15.9582	-1.4958	-3.37377	-2.43158	-0.40202	-13.4914	-15.3011	-0.823406	-0.683376	0.288355	-3.61705	-7.11636	-3.65511	-3.9958	-6.35899	0.325119	-2.75711	-9.54558	-1.90085	-15.3433	-1.5253	-3.5998	-7.99257	-10.5967	-12.7546	-5.33818	-0.983818	-1.14406	-1.40792	-0.372158
231	-4.1298	-1.0083	0.246849	-1.1427	-0.55361	-2.86206	-3.52737	-0.451599	-1.53549	-1.73858	-6.71479	-0.68064	-3.91483	-1.48858	-3.61228	-5.82078	-2.19607	-5.68642	1.17895	-18.3775	-1.60142	-3.55935	-2.5368	-0.409535	-14.9544	-16.7733	-0.861363	-0.599786	0.402832	-3.8767	-7.38279	-3.79544	-4.15473	-6.73157	0.452974	-2.90281	-10.7974	-1.99287	-17.1729	-1.57109	-3.96626	-8.68811	-11.6611	-14.0127	-5.52074	-0.902713	-1.20166	-1.41722	-0.315929
230	-4.30614	-1.0619	0.306146	-1.20068	-0.501051	-2.98329	-3.53578	-0.471923	-1.66469	-1.89358	-7.27926	-0.612928	-4.05232	-1.52668	-3.92743	-6.4225	-2.12489	-6.2624	1.42147	-20.8221	-1.70849	-3.77056	-2.6841	-0.395512	-16.3618	-18.2349	-0.877954	-0.549381	0.547159	-4.14711	-7.43421	-3.95062	-4.32925	-7.03744	0.530986	-3.06794	-12.1343	-2.0983	-19.0021	-1.60634	-4.43952	-9.35956	-12.6567	-15.287	-5.64961	-0.848915	-1.31407	-1.41534	-0.327131
229	-4.39533	-1.10402	0.284475	-1.28859	-0.490718	-3.11205	-3.6242	-0.385392	-1.67675	-1.9925	-7.89546	-0.594835	-4.24743	-1.58496	-4.18485	-6.9919	-2.05719	-6.87464	1.61688	-23.2891	-1.78668	-3.98456	-2.79473	-0.386746	-17.764	-19.6432	-0.90398	-0.478868	0.696291	-4.43565	-7.40569	-4.13218	-4.42231	-7.2502	0.565908	-3.20961	-13.4631	-2.19323	-20.7533	-1.67112	-4.93872	-9.98811	-13.6263	-16.4515	-5.85199	-0.783394	-1.42434	-1.40131	-0.332313
228	-4.35863	-1.04229	0.368546	-1.24775	-0.529547	-3.16981	-3.61717	-0.238647	-1.59962	-2.04344	-8.42437	-0.582009	-4.51607	-1.53046	-4.52521	-7.51198	-1.89725	-7.33462	1.8131	-25.672	-1.79942	-4.0603	-2.83245	-0.270831	-19.1409	-20.9	-0.939474	-0.356052	0.925795	-4.65957	-7.62206	-4.23848	-4.41139	-7.37217	0.601251	-3.24004	-14.6713	-2.21675	-22.3988	-1.62528	-5.32372	-10.5419	-14.4564	-17.5236	-6.10318	-0.63752	-1.42797	-1.29016	-0.204611
227	-4.367	-1.05173	0.344105	-1.37024	-0.647576	-3.19705	-3.71455	-0.244939	-1.67073	-2.14243	-9.04411	-0.545617	-4.67513	-1.60422	-4.9588	-8.01342	-1.81226	-7.81637	1.82228	-27.9129	-1.88465	-4.14829	-2.97871	-0.254025	-20.3565	-22.1352	-0.97038	-0.355609	1.05023	-4.9083	-8.0345	-4.41001	-4.45873	-7.48727	0.500571	-3.38382	-15.9017	-2.30171	-23.9676	-1.58695	-5.73736	-11.1849	-15.2485	-18.544	-6.3576	-0.551854	-1.49851	-1.16742	-0.195646
226	-4.34699	-1.05131	0.279631	-1.58389	-0.713432	-3.23923	-4.02125	-0.271949	-1.84512	-2.26685	-9.67845	-0.675643	-4.98461	-1.72656	-5.35361	-8.50093	-1.75376	-8.28885	1.7623	-29.9139	-1.97593	-4.34022	-3.10048	-0.198898	-21.4652	-23.3029	-0.993648	-0.349002	1.00972	-5.14076	-8.37483	-4.64284	-4.53412	-7.4814	0.28417	-3.50315	-17.0458	-2.4371	-25.4429	-1.6324	-6.16847	-11.6653	-16.0372	-19.4293	-6.57044	-0.466477	-1.57099	-1.05309	-0.287767
225	-4.24517	-1.01478	0.178921	-1.74108	-0.807046	-3.19568	-4.32339	-0.332401	-1.9632	-2.36721	-10.1624	-0.84706	-5.4867	-1.88642	-5.83853	-8.80403	-1.62132	-8.62186	1.69457	-31.671	-2.02892	-4.41879	-3.07251	-0.10964	-22.3645	-24.1877	-1.02015	-0.340102	0.894735	-5.40089	-8.83864	-4.83154	-4.49501	-7.481	0.0108674	-3.57268	-17.9948	-2.50153	-26.5681	-1.59492	-6.42648	-12.051	-16.6626	-20.1803	-6.64119	-0.414436	-1.55811	-0.90162	-0.364447
224	-4.14941	-0.935528	0.112581	-1.86943	-0.94258	-3.10939	-4.65712	-0.455513	-2.17904	-2.4839	-10.4934	-1.12481	-6.16713	-2.11717	-6.38333	-8.97838	-1.44415	-8.86527	1.57573	-33.0014	-2.09591	-4.49399	-3.03323	-0.0501794	-23.0534	-24.8373	-1.00915	-0.4642	0.713505	-5.64213	-9.4707	-4.93758	-4.41973	-7.43419	-0.239852	-3.64664	-18.7929	-2.5616	-27.4842	-1.49626	-6.59594	-12.3859	-17.0919	-20.7515	-6.738	-0.276018	-1.53399	-0.755696	-0.435678
223	-4.10548	-0.889317	-0.112047	-2.14525	-1.06993	-3.09223	-5.0664	-0.590967	-2.45792	-2.59699	-10.8399	-1.43791	-6.77562	-2.3794	-6.87294	-9.21284	-1.34114	-9.15374	1.46654	-34.0062	-2.16184	-4.58571	-3.03767	-0.0591154	-23.5968	-25.2124	-0.96256	-0.764052	0.491892	-5.89942	-9.91382	-5.16265	-4.40468	-7.39871	-0.529657	-3.76686	-19.5416	-2.66373	-28.1937	-1.44771	-6.81382	-12.7558	-17.461	-21.2626	-6.84399	-0.160204	-1.58295	-0.726202	-0.576339
222	-3.98443	-0.756719	-0.273123	-2.26714	-1.17404	-3.03833	-5.44499	-0.591276	-2.59875	-2.71011	-11.0534	-1.87658	-7.72801	-2.56035	-7.31353	-9.31209	-1.1861	-9.31773	1.3788	-34.666	-2.16502	-4.60614	-2.96788	-0.054767	-23.9108	-25.2807	-0.917403	-0.937368	0.286635	-6.0901	-10.5533	-5.47669	-4.32613	-7.39	-0.781568	-3.82102	-20.0087	-2.67057	-28.62	-1.39734	-6.86078	-12.9879	-17.6598	-21.7379	-6.87807	0.0293019	-1.53516	-0.647462	-0.623077
221	-3.86464	-0.603876	-0.430611	-2.31453	-1.36477	-2.99736	-5.69241	-0.590806	-2.74386	-2.87224	-11.1466	-2.16932	-8.67662	-2.74499	-7.76967	-9.28289	-1.05565	-9.41094	1.08369	-34.9933	-2.12019	-4.64367	-2.89485	-0.0381106	-24.0463	-25.2459	-0.896425	-1.10116	0.22835	-6.27382	-11.1216	-5.66886	-4.18277	-7.43212	-1.07412	-3.82406	-20.3087	-2.65817	-28.9102	-1.30652	-6.85606	-13.1369	-17.7473	-21.9808	-6.73833	0.249104	-1.50276	-0.63736	-0.65063
220	-3.82559	-0.504626	-0.581796	-2.44579	-1.57996	-2.96915	-6.00823	-0.585546	-2.93303	-2.98087	-11.259	-2.49436	-9.35623	-2.82332	-8.24109	-9.32352	-0.980947	-9.43167	0.664549	-35.0655	-2.11905	-4.61494	-2.87314	-0.0711698	-24.0395	-25.1857	-0.926218	-1.32028	0.212301	-6.4204	-11.782	-5.94334	-4.14854	-7.46106	-1.27654	-3.85637	-20.5474	-2.69271	-29.1867	-1.24762	-6.89083	-13.268	-17.8376	-21.9512	-6.71196	0.501642	-1.4825	-0.716736	-0.752743
219	-3.8648	-0.450708	-0.783195	-2.61059	-1.80939	-3.06345	-6.50524	-0.632572	-3.19028	-3.14297	-11.4328	-2.81099	-10.0458	-2.90824	-8.73557	-9.3948	-0.998793	-9.42235	0.153336	-34.9431	-2.11679	-4.61686	-2.99491	-0.167549	-24.1157	-25.214	-1.0148	-1.69051	0.160109	-6.62656	-13.1899	-6.48805	-4.2841	-7.69482	-1.49219	-3.95838	-20.6887	-2.63734	-29.465	-1.28565	-6.98779	-13.4588	-17.9447	-22.0119	-6.60641	0.73043	-1.53292	-0.876104	-0.947973
218	-4.07626	-0.511875	-0.982246	-2.62055	-2.07082	-3.16908	-7.08388	-0.713739	-3.63429	-3.42951	-11.5813	-3.28456	-10.839	-3.08051	-9.19685	-9.38662	-1.15051	-9.41708	-0.468662	-34.9261	-2.19503	-4.72626	-3.15768	-0.390669	-24.2714	-25.4057	-1.137	-2.08315	0.0702378	-6.90042	-14.6759	-7.12544	-4.55391	-7.98684	-1.65579	-4.08886	-20.7195	-2.58449	-29.7563	-1.38939	-7.08123	-13.7001	-18.1799	-22.29	-6.40733	0.901848	-1.64051	-1.08874	-1.15942
217	-4.36549	-0.655836	-1.28603	-2.75636	-2.31828	-3.3827	-7.67602	-0.860708	-4.18316	-3.73076	-11.8322	-3.7372	-11.2375	-3.30787	-9.71149	-9.48487	-1.31585	-9.44873	-1.16992	-35.0813	-2.28018	-4.88541	-3.33975	-0.658629	-24.5004	-25.9236	-1.28153	-2.55556	-0.0440454	-7.18157	-16.0073	-7.79583	-4.94192	-8.42971	-1.83264	-4.19248	-20.8565	-2.68148	-30.1589	-1.56304	-7.26556	-14.1099	-18.5778	-22.6598	-6.49818	0.908318	-1.85844	-1.44812	-1.43858
216	-4.66276	-0.789078	-1.53499	-2.93507	-2.50891	-3.64918	-8.49374	-1.01959	-4.65826	-3.93359	-12.1145	-4.2095	-11.8509	-3.49079	-10.2622	-9.62045	-1.52872	-9.50225	-1.69813	-35.3118	-2.43178	-4.96922	-3.47275	-0.936742	-24.9253	-26.6712	-1.41136	-3.07236	-0.267883	-7.4328	-17.8294	-8.63309	-5.3577	-8.95168	-1.9171	-4.34309	-21.122	-2.79976	-30.5512	-1.69469	-7.38605	-14.6481	-18.9076	-23.1502	-6.85339	0.910081	-2.0995	-1.77328	-1.63964
215	-5.07409	-0.900517	-1.79615	-3.06352	-2.67991	-3.91757	-9.28463	-1.23938	-5.10685	-4.17907	-12.4667	-4.81622	-12.6847	-3.73306	-10.6202	-9.80553	-1.83324	-9.65145	-2.25077	-35.6813	-2.59918	-5.25137	-3.7161	-1.26834	-25.6653	-27.6506	-1.5102	-3.67069	-0.49446	-7.90177	-19.6419	-9.50372	-5.89881	-9.76902	-2.06123	-4.55713	-21.4818	-2.88409	-31.2439	-1.91072	-7.50997	-15.2153	-19.4934	-24.2515	-7.23771	0.898939	-2.29843	-2.12384	-1.80455
214	-5.54193	-1.01028	-2.11806	-3.24007	-2.87177	-4.20606	-9.87622	-1.34525	-5.5586	-4.40457	-12.8655	-5.4364	-13.3093	-3.87998	-11.0302	-10.0543	-2.22163	-9.92516	-2.82261	-36.5709	-2.75709	-5.57174	-4.04641	-1.51857	-26.4468	-29.0707	-1.59799	-4.20815	-0.607478	-8.45638	-20.7448	-10.2564	-6.45566	-10.7433	-2.19491	-4.68928	-22.0594	-3.08255	-32.2336	-2.15423	-7.714	-15.9954	-20.3491	-25.7616	-7.91057	0.805777	-2.52432	-2.51064	-1.95828
213	-6.02504	-1.09738	-2.40234	-3.60861	-2.99792	-4.49381	-10.5556	-1.42136	-6.01364	-4.66291	-13.324	-6.01444	-14.4114	-4.00569	-11.6083	-10.4835	-2.64541	-10.4569	-3.38032	-37.7271	-2.93124	-5.96045	-4.44158	-1.74253	-27.2767	-31.1231	-1.71447	-4.69351	-0.808522	-9.05171	-22.1588	-11.1901	-7.05189	-12.07	-2.4192	-4.87396	-22.9932	-3.3864	-33.5588	-2.33571	-7.96569	-16.9174	-21.4833	-27.3907	-8.82114	0.621025	-2.79121	-2.92695	-2.20457
212	-6.72359	-1.24746	-2.72352	-3.91283	-3.16188	-4.83478	-11.2462	-1.53937	-6.58979	-4.89366	-13.7445	-6.54296	-16.0694	-4.12782	-12.1561	-10.969	-3.25621	-11.1718	-3.91236	-39.1155	-3.12467	-6.41946	-4.90757	-2.01549	-28.6021	-33.3916	-1.86965	-5.3214	-1.01544	-9.73819	-24.1255	-12.0921	-7.75358	-13.7137	-2.57197	-5.11255	-24.1691	-3.61602	-35.2502	-2.4901	-8.14088	-17.9873	-22.9984	-29.2913	-9.63045	0.54284	-3.03607	-3.27231	-2.43357
211	-7.66648	-1.52	-3.27189	-4.35274	-3.43665	-5.36096	-12.0112	-1.72701	-7.40019	-5.24185	-14.4012	-7.32907	-17.8687	-4.36828	-12.906	-11.6248	-4.09933	-12.122	-4.43356	-41.1019	-3.34196	-7.1223	-5.5778	-2.28472	-30.1835	-36.1861	-2.08004	-6.14004	-1.18581	-10.6683	-26.3448	-13.3697	-8.69067	-15.7629	-2.65983	-5.47367	-25.5685	-3.92294	-37.4857	-2.79522	-8.43002	-19.5674	-25.015	-31.8169	-10.6907	0.304751	-3.34449	-3.67975	-2.69709
210	-8.69404	-1.86363	-3.82262	-4.92588	-3.7455	-5.96983	-12.9866	-1.85762	-8.37311	-5.667	-15.2155	-8.35327	-19.732	-4.62301	-13.8121	-12.3359	-5.12575	-13.3455	-4.9329	-43.5419	-3.56758	-8.00074	-6.29907	-2.58858	-31.8614	-39.8963	-2.31647	-6.97682	-1.41447	-11.6053	-29.0613	-14.9319	-9.68611	-18.1358	-2.79712	-5.98622	-27.2773	-4.4169	-39.8956	-3.10716	-8.82482	-21.5455	-27.3441	-34.5578	-12.124	0.101356	-3.74938	-4.12466	-3.06469
209	-10.0311	-2.33218	-4.43766	-5.52267	-4.07447	-6.5872	-14.0953	-2.11726	-9.54385	-6.17378	-16.0354	-9.48307	-22.1556	-4.95555	-14.8913	-13.1807	-6.47569	-14.8025	-5.42073	-45.9022	-3.89379	-8.92888	-7.09452	-3.0022	-33.8593	-43.9835	-2.56742	-7.9318	-1.7499	-12.5587	-32.4877	-16.6517	-10.857	-21.1351	-3.05664	-6.64908	-28.9479	-4.9602	-42.3194	-3.45165	-9.24619	-23.7535	-29.9173	-37.8092	-13.5599	-0.155297	-4.10539	-4.68501	-3.53297
208	-11.5091	-2.7294	-5.17563	-6.10509	-4.43401	-7.30891	-15.1933	-2.46151	-10.7267	-6.57578	-16.7787	-10.7475	-24.7138	-5.3104	-15.8389	-13.8552	-7.95249	-16.1148	-5.85853	-47.6445	-4.22606	-9.95738	-7.96633	-3.40713	-35.7459	-47.7647	-2.81747	-9.0794	-2.04907	-13.8331	-35.5267	-18.5356	-12.0843	-24.6152	-3.29861	-7.37329	-30.1799	-5.53071	-44.5372	-3.90986	-9.53541	-25.7782	-32.5419	-40.7758	-14.5077	-0.337346	-4.44309	-5.3137	-3.98153
207	-13.0729	-3.03686	-5.95985	-6.82646	-4.88898	-7.95521	-16.3551	-2.81149	-11.9635	-6.97953	-17.3814	-12.1207	-27.3961	-5.75315	-16.6341	-14.3245	-9.71608	-17.2014	-6.4088	-48.3343	-4.66442	-11.33	-8.86213	-3.86441	-36.9879	-51.4596	-3.04627	-10.2558	-2.33593	-15.1848	-36.2714	-20.8124	-13.4534	-28.2967	-3.6166	-8.19899	-30.8564	-6.19845	-46.0889	-4.4099	-9.83634	-27.8188	-34.9843	-43.3338	-15.5336	-0.704056	-4.78537	-5.99441	-4.48663
206	-14.7218	-3.3537	-6.80227	-7.57337	-5.36074	-8.36765	-17.5092	-3.11316	-13.1825	-7.30793	-17.5084	-13.4209	-29.6697	-6.21292	-17.2059	-14.468	-11.5485	-18.0886	-7.10841	-47.7475	-5.25116	-12.3468	-9.7522	-4.40854	-37.5444	-53.5077	-3.24282	-11.5434	-2.68878	-16.5092	-34.4828	-23.1664	-14.6636	-31.9467	-4.08859	-9.02523	-30.6615	-6.84741	-46.3723	-4.89526	-9.82878	-29.3856	-36.9354	-45.287	-16.1904	-0.990946	-4.99899	-6.59433	-5.11077
205	-16.4049	-3.66733	-7.73589	-8.34155	-5.84041	-8.81994	-18.6428	-3.57733	-14.3593	-7.52651	-17.0989	-14.5653	-31.5567	-6.71813	-17.4077	-14.2844	-13.5394	-18.6418	-7.83257	-45.335	-5.89721	-13.0956	-10.7394	-5.00521	-37.194	-52.7949	-3.3931	-12.8005	-3.06364	-17.6424	-30.5408	-25.5111	-15.7667	-35.5083	-4.61233	-9.80023	-29.4882	-7.38002	-45.332	-5.43734	-9.60421	-30.5259	-38.2635	-45.9285	-16.2881	-1.25014	-5.24043	-7.20455	-5.80374
204	-17.9867	-3.8258	-8.57999	-9.12109	-6.33443	-9.19663	-19.3387	-4.01819	-15.4512	-7.55872	-16.1904	-15.6382	-32.9144	-7.16327	-17.0769	-13.7343	-15.39	-18.5983	-8.56723	-41.0996	-6.44438	-13.7254	-11.5342	-5.5568	-35.5655	-48.8737	-3.48153	-13.8832	-3.38399	-18.6032	-25.3592	-27.6943	-16.544	-38.9635	-5.10036	-10.5774	-27.4794	-7.80699	-43.0013	-5.94278	-9.0433	-31.104	-39.056	-45.4115	-15.833	-1.45925	-5.45121	-7.70565	-6.39415
203	-19.535	-3.96186	-9.32777	-9.74443	-6.77091	-9.19372	-19.8134	-4.3106	-16.3727	-7.406	-14.7674	-16.4963	-33.3853	-7.56468	-16.172	-12.8249	-17.018	-18.0901	-9.27451	-35.26	-6.9346	-14.2303	-12.0723	-5.98648	-32.8539	-41.7867	-3.4619	-14.7659	-3.66648	-18.9951	-17.9745	-29.7149	-17.0229	-42.0927	-5.65519	-11.1018	-24.348	-8.12552	-39.2703	-6.27838	-8.1828	-30.772	-38.8596	-42.8029	-15.9653	-1.54866	-5.41185	-7.94674	-7.01116
202	-20.7483	-4.02356	-9.89698	-10.0846	-7.10609	-9.00961	-19.9753	-4.50796	-16.9672	-7.03155	-12.7806	-17.2419	-32.0575	-7.80882	-15.0777	-11.655	-18.4956	-17.1091	-9.93489	-28.3103	-7.2709	-14.4077	-12.4651	-6.17201	-29.1805	-32.3933	-3.29865	-15.5032	-3.94793	-18.8888	-10.97	-31.0004	-16.9846	-44.0631	-6.13088	-11.5073	-20.0317	-8.30544	-33.9988	-6.49313	-7.10705	-29.6534	-37.3303	-37.8747	-15.0466	-1.48823	-5.1575	-8.07327	-7.61758
201	-21.0054	-3.88189	-10.2659	-10.2086	-7.23451	-8.49375	-19.5515	-4.60083	-17.1916	-6.39775	-10.2011	-17.804	-29.2316	-7.8605	-13.5682	-10.2064	-19.6537	-15.5079	-10.3774	-19.4028	-7.38378	-14.8481	-12.6883	-6.33446	-24.3526	-21.3064	-2.98298	-15.8142	-4.17619	-18.0571	-6.15022	-31.7426	-16.6981	-44.2349	-6.66699	-11.7088	-14.7237	-8.29299	-27.3398	-6.50895	-5.88002	-27.517	-34.9642	-30.5396	-12.7646	-1.17122	-4.77901	-8.03537	-8.01446
200	-21.1023	-3.54838	-10.5543	-10.0201	-7.30655	-7.60005	-18.7361	-4.4731	-17.0393	-5.62089	-7.0746	-17.6299	-25.9717	-7.78053	-11.5757	-8.31744	-20.3439	-13.3081	-10.5087	-9.08018	-7.28365	-15	-12.3911	-6.37253	-18.542	-11.62	-2.55053	-15.8157	-4.35195	-16.81	-2.20582	-31.6297	-16.0872	-42.2913	-7.14927	-11.5911	-8.1984	-8.0633	-19.2076	-6.26181	-4.36745	-24.448	-31.2126	-21.3442	-9.82067	-0.876556	-4.14106	-7.68523	-8.21572
199	-20.5941	-3.08448	-10.7185	-9.51805	-7.19134	-6.3525	-17.6358	-4.30823	-16.6804	-4.66637	-3.5881	-16.6357	-22.0573	-7.68393	-9.17688	-5.84176	-20.4951	-10.5254	-10.4587	2.10641	-7.12769	-14.2004	-11.7716	-6.19229	-11.7251	-3.75756	-2.04063	-15.3641	-4.58206	-14.9704	1.20234	-31.2988	-15.1437	-38.6754	-7.66143	-11.1208	-0.480541	-7.71459	-9.93637	-5.96901	-2.58921	-21.0496	-26.1744	-10.6431	-6.45674	-0.368808	-3.35151	-7.07847	-8.29966
198	-19.3774	-2.62124	-10.6644	-8.81619	-7.02996	-5.11676	-16.1247	-4.19593	-15.861	-3.71471	0.00640311	-15.3202	-16.8274	-7.35916	-7.13113	-3.0082	-20.1944	-7.27897	-10.2528	13.7948	-6.72995	-12.5766	-10.9446	-5.95116	-4.48137	2.51223	-1.50859	-14.6839	-4.82159	-12.6668	2.58103	-29.6223	-14.1892	-32.6283	-8.13799	-10.3924	7.41075	-7.05261	0.154765	-5.59976	-0.678625	-17.2425	-20.5528	-1.88107	-2.59151	-0.0071419	-2.6602	-6.41649	-8.11537
197	-18.1025	-2.15884	-10.3887	-8.10537	-6.54037	-4.0021	-14.0709	-4.06108	-14.8287	-2.87154	3.62454	-13.9616	-13.0662	-6.87526	-4.71398	-0.0520384	-19.2357	-3.65835	-9.81369	25.7344	-6.22829	-10.461	-10.0072	-5.78664	3.17327	7.00906	-1.07127	-13.5637	-4.95345	-10.4771	3.53014	-28.2204	-13.0033	-24.2567	-8.62037	-9.4759	15.3673	-6.26007	10.9295	-5.11255	1.3208	-12.3664	-14.2776	5.85923	0.553231	0.347123	-1.95525	-5.90774	-7.7561
196	-16.8738	-1.68663	-9.65083	-7.11933	-6.04162	-3.1965	-12.0358	-3.83729	-13.7157	-1.95137	6.61415	-11.9123	-9.58715	-6.06993	-2.16043	2.78479	-18.2504	0.0108986	-9.14132	35.1861	-5.61695	-8.96899	-8.96628	-5.34922	9.89795	9.49972	-0.751584	-12.2221	-4.81321	-8.22623	4.51485	-25.2012	-11.5538	-17.0896	-8.66325	-8.4066	23.0099	-5.42773	20.4272	-4.48862	3.25201	-7.54628	-7.54027	11.2706	2.82971	0.199551	-1.39735	-5.39827	-7.43618
195	-15.3117	-1.25879	-8.94274	-6.12659	-5.41424	-2.64391	-9.91522	-3.60045	-12.1534	-0.929736	8.90531	-9.93001	-6.40511	-5.44763	0.637672	5.39192	-17.319	3.42334	-8.62561	41.5497	-5.02855	-7.31981	-8.03385	-4.92511	15.2496	10.1504	-0.547421	-10.7819	-4.69882	-6.03795	4.63287	-21.9464	-9.95329	-11.3528	-8.47971	-7.32675	29.9272	-4.65864	28.3106	-4.24002	4.9339	-2.83158	-1.26082	13.5867	4.29203	0.192291	-1.01593	-4.97286	-7.04353
194	-12.9669	-1.08365	-8.22633	-5.16511	-4.50437	-2.23678	-8.008	-3.3356	-9.90955	-0.165074	11.0468	-8.05782	-1.76993	-4.74036	2.35044	7.32037	-16.5416	6.42088	-7.58312	44.5272	-4.5795	-5.48409	-6.85938	-4.57966	18.4095	9.92302	-0.521439	-9.48689	-4.44943	-4.15036	5.21597	-17.5017	-8.6498	-5.48853	-8.02338	-6.08422	35.0249	-3.8885	34.2872	-4.13553	6.36574	1.32349	5.22333	13.1514	5.26944	-0.518478	-0.811303	-4.54135	-6.53369
193	-10.7207	-1.11488	-7.43754	-4.27615	-3.61991	-2.08005	-6.04964	-3.15594	-7.98052	0.51624	12.3806	-5.77957	1.30957	-4.00961	4.16025	9.22807	-15.1891	9.21148	-6.56492	44.1723	-4.11026	-4.62232	-5.75864	-4.1794	19.9196	9.47973	-0.674306	-8.22364	-4.20296	-2.79202	7.14137	-13.2715	-7.4548	-1.89016	-7.85153	-5.04355	38.8096	-3.09584	37.119	-4.04719	7.16963	4.80339	10.5412	11.6424	5.77346	-0.96775	-0.683015	-4.81628	-5.78587
192	-8.18818	-1.32558	-6.6852	-3.58594	-3.05769	-1.88236	-4.80329	-3.0749	-5.87945	1.17554	13.2292	-3.27871	4.18131	-3.33826	6.12518	10.3728	-13.7297	11.1776	-5.34382	40.514	-3.65549	-3.90282	-4.97948	-3.83181	18.4751	9.85669	-0.882866	-7.2316	-4.11978	-1.1268	6.66958	-9.24375	-6.22349	0.257794	-6.49386	-3.86449	40.1667	-2.23044	36.9358	-3.98661	7.73009	6.38189	12.9579	9.87688	6.00026	-1.85311	-0.812847	-4.66402	-5.38653
191	-6.19162	-1.65271	-6.33349	-3.15708	-2.5721	-1.68688	-3.81832	-3.12591	-3.99162	1.54556	13.9206	-1.40168	5.94725	-3.03602	7.59883	11.2185	-12.2826	12.557	-4.36324	36.7455	-3.34332	-2.34893	-4.31435	-3.68417	16.5424	9.76693	-1.09684	-6.54073	-4.24713	-0.0049685	6.52416	-6.78179	-5.40857	2.27902	-5.40343	-2.90807	40.3486	-1.50426	36.0173	-4.13658	7.99607	7.11486	14.12	8.07028	5.70976	-2.45127	-0.923003	-4.64206	-5.0061
190	-4.42329	-2.05418	-5.88589	-2.88782	-2.19686	-1.47327	-3.04683	-3.25348	-2.73381	1.65038	14.4558	0.0493125	7.51573	-2.59359	8.13321	11.6448	-10.8471	13.5497	-3.38704	33.3895	-3.1023	-1.21762	-3.8111	-3.50122	14.4391	11.3034	-1.31638	-6.1195	-4.33139	0.818513	6.50757	-5.00922	-4.947	4.16914	-4.45721	-2.12381	39.5196	-0.868215	34.3826	-4.04276	8.13224	7.01408	14.3221	6.8887	5.39203	-3.19649	-1.02941	-4.70267	-4.6811
[truncated: 26 more columns]

## Sheet: ExtendedDataFigure3b
	H2O	TFE/H2O	SDS/H2O	MeOH/H2O	H2O	TFE/H2O	SDS/H2O	MeOH/H2O	H2O	TFE/H2O	SDS/H2O	MeOH/H2O	H2O	TFE/H2O	SDS/H2O	MeOH/H2O	H2O	TFE/H2O	SDS/H2O	MeOH/H2O
Prionin-1	6.2	19.5	15.3	3.9	40.1	21.4	22.5	29.3	0	9.7	0	1.9	10.5	5.6	6.8	14.1	43.2	43.8	55.3	50.9
Prionin-2	0	30.6	0	0	30.4	0	40	33	0	0	0	0	19.3	8.6	14.3	16.8	50.4	60.8	45.6	50.2
Prionin-3	0	13.2	14.1	0	34.6	15.2	17.7	33.5	0	0	0	0	24	9.2	15.4	17.2	41.4	62.4	52.8	49.3
Prionin-4	0.9	35.5	12	1.6	31.2	8	16.2	31.4	0	0	0	0	20.5	4.5	14.5	15.8	47.4	52	57.3	51.2
Prionin-5	1.8	11.6	14.1	4.1	38.7	20.7	6.5	29.7	0.5	1.9	0	0	16.4	10.4	4	15.2	42.6	55.5	75.4	51
Prionin-6	0.3	43.4	33	6.9	28.5	0	3.6	25.1	0	0	0	0.1	20.8	7.5	13.7	16.2	50.4	49.1	49.8	51.8
Prionin-7	3	66.6	40.2	11.9	26.1	33.4	3.7	16.4	0	0	7.4	5.1	14.6	0	3	13.4	56.3	0	45.7	53.2
Prionin-8	5.9	5.9	0	0.6	26.4	20.4	21.8	31.5	0	0	0	0	18.6	17.2	20.9	15.6	49.1	56.5	57.3	52.3
Prionin-9	2.7	30.9	11.7	4.4	29.6	5.8	16	26	0	0	0	0	20.5	10.2	15.7	16.2	47.2	53.1	56.6	53.4
Prionin-10	5.9	32.1	24.3	5.6	27.3	6.7	6.5	26.9	0	0	0	3.1	19.2	8.9	13.8	14.8	47.6	52.3	55.4	49.7
Prionin-11	9.4	59.1	38.3	29.6	22	0	5	10.3	1.5	0	0	0.4	15.6	0	7.7	11.6	51.6	40.9	49	48.1
Prionin-12	0	18.5	7.6	6.1	35	10.2	21.7	23	0	0	0	0	22.4	4.4	14.5	17.3	42.6	66.9	56.2	53.6
Prionin-13	1.1	34.9	29.4	9.4	23.3	25.8	24.8	17.3	0	0	0	0	13.3	2.1	2.7	8.5	62.3	37.2	43.1	64.8
Prionin-14	6.5	15.6	20.4	3.9	24.7	10.8	12.6	28.7	3.9	8.7	5.1	1.6	15.2	12.9	13	14.3	49.7	52	48.9	51.5
Prionin-15	5.9	22.4	11.8	8.6	26.2	11	19.4	24.2	0	3.1	3.8	0.8	15.2	14	14.1	14.8	52.7	49.4	50.9	51.6
Prionin-16	0.5	64.4	12.8	13	31.1	0.2	18.7	25.6	0	0	5.5	2.6	16.8	1.6	15.2	14.1	51.6	33.8	47.9	44.7
Prionin-17	0.8	13.4	3.5	3.6	38.7	20.5	1.5	26.4	0	0	0	0	22.5	6.4	12.2	20.8	38	59.8	82.8	49.2
Prionin-18	0.1	36.7	24.1	20.5	29.3	7.7	8.1	11.9	0	0	0	1.3	18.2	1.4	13.7	14.8	52.4	54.2	54.1	51.6
Prionin-19	3.4	4.3	0	2.4	32.6	26.5	36.3	33.7	0	0	0	0	20.2	19.1	3.1	19.3	43.8	50.1	60.6	44.6
Prionin-20	13.8	100	22.1	47.9	17.3	0	15.2	8.9	0	0	4.2	0	17	0	15.1	5.2	51.9	0	43.4	38
Prionin-21	4.8	12.8	24	5.1	30.2	13.8	6.2	25.2	0	11.5	0.9	0.4	16.2	9.7	11.7	16.3	48.8	52.2	57.2	53.1
Prionin-22	3.6	53.2	9.8	13.2	27.6	20.1	20.7	17.5	0	0	0	0.7	17.6	0	12.2	16.2	51.2	26.7	57.3	52.5
Prionin-23	4.4	48	18.1	5.5	28.2	8.6	6.9	24.7	0	0	1	0	20.6	0	12.9	16.7	46.7	43.4	61.1	53.3
Prionin-24	0	2.1	2.8	0	33.8	27	29.6	34.2	0	0	0	0	17.2	16.2	16.3	15.9	49	54.7	51.3	49.9
Prionin-25	7.1	98	100	53.5	40.7	2	0	27.2	0	0	0	0	9.9	0	0	0	42.3	0	0	19.3
Prionin-26	6.7	78.3	76.3	65.1	16.5	21.7	23.7	34.9	0	0	0	0	10	0	0	0	66.8	0	0	0
Prionin-27	0	0	0	0	38.2	38.2	39.1	38.6	0	0	0	0	14.8	14.7	14.4	14.6	47	47.1	46.5	46.8
Prionin-28	2.8	15.8	12	6.6	31.1	12.2	22.7	24.2	0	1.1	0	0	21.5	13.9	14.6	17.7	44.5	57	50.7	51.5
Prionin-29	0	8.3	0	0	36.7	21.8	36.2	37.4	0	0	0	0	24.8	17.7	24.3	16	38.5	52.2	39.5	46.6
Prionin-30	0.4	31.1	14.3	7.1	30.2	6.2	13.2	24.4	0	0	3.1	0.3	17.3	12.4	14.7	15.7	52	50.2	54.7	52.5
Prionin-31	43.3	58.3	44	28	28.5	35.1	17.9	22.6	0	0	0	0	9.5	6.6	10.3	11.4	18.8	0	27.8	38
Prionin-32	3.2	27.2	8.9	6	33.8	31.6	24.8	36.7	0	0	0	0	14.4	0	8.1	8.7	48.5	41.2	58.2	48.6
Prionin-33	6.8	16	13.6	3.1	19.9	11.7	16.3	29.9	0	8.9	3.8	0	16.5	14.8	14.8	16.6	56.9	48.6	51.5	50.4
Prionin-34	13.8	74.4	52.6	13.4	31.9	25.6	26.2	26.3	0	0	18	0	4.5	0	3.2	5.1	49.8	0	0	55.2
Prionin-35	4.7	1.5	0	3.4	31.2	28.5	38.2	34.2	0	0.8	0	0	17.8	12.9	19.3	16	46.3	56.3	42.5	46.4
Prionin-36	6.8	29.2	9.5	7.7	39.4	28.6	19.2	22.4	3.8	0	0	6.4	10.5	0	7.3	12.7	39.5	42.2	64	50.9
Prionin-37	4.3	63.7	34.9	31.5	25.1	0	6.8	9.2	0	0	0	0	18.1	0	13	13.4	52.5	36.3	45.3	45.9
Prionin-38	0	23.3	7.9	0	33.9	9.1	24.5	34.9	0	3.5	0	0	16.4	14.2	15.3	14.8	49.4	49.9	52.3	50.2
Prionin-39	0.9	100	72.7	50.7	38.3	0	0	17.9	2.1	0	0	0	14.5	0	0	0	44.2	0	27.3	31.4
Prionin-40	2.5	17.4	20.9	3.4	27	9	7.5	27.4	0	7.9	19.5	0	18	13.7	8.7	16.5	52.4	52	43.4	52.7
Prionin-41	6.3	26.8	4.4	10.2	27.1	7.5	27.1	28.1	1.4	7.8	1.6	1.1	15.5	15.3	15.5	14.5	49.8	42.6	51.6	46.1
Prionin-42	12.8	89.6	89.4	54.6	56.5	10.4	5.4	45.4	0	0	0	0	10	0	0	0	20.7	0	5.3	0
Prionin-43	3.4	85.9	46.7	25.6	42.1	14.1	14.7	28.5	0	0	0	0	14.2	0	0	0	40.3	0	38.6	45.8
Prionin-44	11.7	68.8	56.6	58.5	23.3	25.2	14.2	24.7	0	6	0	0	6.1	0	0	0	58.8	0	29.2	16.8
Prionin-45	8.1	40.4	22.1	19.6	12.5	11.4	15	9.2	0	0	0	0.8	15.2	8.9	9.6	14	64.3	39.3	53.2	56.4
Prionin-46	0	0.6	0	0	33.5	22.6	25.4	30.9	0	0	0	0	16.6	19	16.6	17.7	49.9	57.8	58	51.4
Prionin-47	3.2	32.8	9.9	5	26.6	6.1	16.6	28.1	0	0	0.5	0	16.2	11.5	15.1	16.1	53.9	49.6	57.9	50.8
Prionin-48	0	7.7	0.1	0	33.7	27.3	32.5	35.6	0	2.1	0	0	16.2	15.7	16.1	15.7	50.1	47.2	51.3	48.7
Prionin-49	0.6	15.5	19	1.7	32.8	18.5	29.7	31.3	0	0	9.4	0	21.7	8.1	5.8	16.7	44.8	57.9	36.1	50.3
Prionin-50	6.6	7	3.2	0.1	25.4	19.7	23.9	32.7	1.1	7	0	0	14.7	14.2	14.9	16.6	52.2	52.1	57.9	50.6
Prionin-51	1.7	13	12.4	0	27.1	12.2	13.2	32.7	0	10.6	4.9	0	20.1	15.2	14.6	16.8	51.1	49	54.8	50.5
Prionin-52	0	4	0	0	31.7	20.9	27.9	30.7	0	2.1	0	0	16.8	15.3	15.3	16.9	51.5	57.7	56.7	52.4
Prionin-53	0	9.2	5.9	0	31	20.4	24.9	34.5	0	5.9	0.7	0	16.7	15.5	15.8	15.9	52.3	48.9	52.8	49.6
Prionin-54	0	22.8	22.7	0.2	31.6	8.6	8.8	33	0	3	1.4	0	17	13.2	14.5	15.5	51.4	52.4	52.6	51.3
Prionin-55	2.2	59.7	28	14.1	32.3	1.8	13.1	23.6	0	0	3.6	4.4	15.5	8.1	12.8	13.9	50	30.4	42.4	44
Prionin-56	5.9	24.9	14.1	7	26.7	10	16.4	25.9	0	4	4.2	2.7	15.6	14.2	14.5	15.3	51.8	46.9	50.8	49.1
Prionin-57	4	57.8	16.4	10.8	27.3	9.5	10.7	20.6	0	0	1.6	4.4	20.5	4.1	13.9	14.6	48.2	28.6	57.4	49.5
Prionin-58	12.4	57.4	34.9	35.4	21.7	7	6.2	10.6	0	0	0.8	1.9	16.2	6.1	13.3	13	49.7	29.5	44.9	39.2
Prionin-59	3.8	36	17.4	4.8	31.1	8.3	19.6	32	0	4.3	0	2.6	14.5	11.2	13.2	13.7	50.6	40.2	49.7	46.9
Prionin-60	2.5	12.9	6.5	0.7	32.3	22.7	28	35.9	0	3	0.3	0	15.9	14.1	15.5	15.1	49.3	47.3	49.6	48.3
Prionin-61	3	20.2	25.7	2.5	29.6	12.8	7.1	27.5	0	0	0	0	20.6	9.4	8.3	16.2	46.8	57.6	59	53.9
Prionin-62	8.2	18.9	13.3	9.4	18.6	14.4	16.4	24.1	3.4	0.5	5.1	3.6	14.9	10.6	13.8	14.9	55	55.6	51.4	48
Prionin-63	11.4	22	12.6	14.5	26.6	8.2	21.6	23.1	3.8	10.8	5.3	5.7	14.4	13.7	14.2	13.9	43.9	45.3	46.3	42.8
Prionin-64	2	56.3	28	17.2	33.8	0	8.4	20.5	0	0	2.9	5.7	15.2	8	13.5	13.2	48.9	35.7	47.1	43.3
Prionin-65	6.8	32.8	11.5	11.8	17	22.5	9	12.5	0.4	0	4.7	0	14.4	6.1	14.3	13.3	61.4	38.6	60.6	62.5
Prionin-66	0.5	32.5	15	3.5	33.9	8.3	20	33.4	0	2.3	3.2	0	15.8	12.9	14.8	15.4	49.8	44	47	47.8
Prionin-67	63.4	68	48	24.2	36.6	32	26.2	38.2	0	0	0	0	0	0	11.8	0	0	0	14.1	37.6
Prionin-68	3	14.1	8.2	1.3	34.3	16	19.2	29.3	0	5.1	0	0	17.9	12.8	16.5	16.1	44.8	52	56.1	53.2
Prionin-69	13	39.5	50.3	39.3	12.8	25.8	28.6	21.7	0	0	0.3	0	10.5	11.4	9.6	10.7	63.7	23.3	11.2	28.3
Prionin-70	6	46.4	18.8	13.3	29.1	0.9	19.3	25.7	0	0	4	3	15.3	10.3	13.2	13.9	49.6	42.4	44.7	44
Prionin-71	0	12.9	18.9	0.5	50.6	6.8	29	41.3	0	2.7	0	0	2.6	8.7	3.4	8.7	46.8	68.9	48.7	49.6
Prionin-72	1	72.1	65.3	10.4	39.8	27.9	11.2	20	0	0	0	7	18.3	0	0	13.1	41	0	23.5	49.4
Prionin-73	0	44	26.3	6.9	31.3	0.8	8.5	27.3	0	0	3.3	0	17.3	8.2	14.4	15.6	51.4	47	47.6	50.2
Prionin-74	5.2	72	48.9	21.4	28.6	28	21.6	17	1.7	0	0	0	14.9	0	0	7.2	49.5	0	29.5	54.4
Prionin-75	0	31.6	34.6	0.4	36.6	10.7	14.6	32.4	0	1.3	1.2	0	16.4	12.8	10.7	15.7	47	43.6	38.8	51.4
