# Supplementary material for: Deep learning reveals antimicrobial peptides within prions
Source: Nat Microbiol. 2026 Jun 19;11(8):2119–25. doi: 10.1038/s41564-026-02408-1 (PMC13423867; doi:10.1038/s41564-026-02408-1)
Supplement: Supplementary file 7 — Water (a), SDS (10 mmol l−1) in water (b), 60% TFE in water (c) and 50% methanol (MeOH) (d) in water. [file 41564_2026_2408_MOESM7_ESM.xlsx]

## Sheet: ExtendedDataFigure4a
	fH	fŒ≤-antiparallel	fŒ≤-parallel	fŒ≤-turn	fothers
Prionin-1	6.2	40.1	0	10.5	43.2
Prionin-2	0	30.4	0	19.3	50.4
Prionin-3	0	34.6	0	24	41.4
Prionin-4	0.9	31.2	0	20.5	47.4
Prionin-5	1.8	38.7	0.5	16.4	42.6
Prionin-6	0.3	28.5	0	20.8	50.4
Prionin-7	3	26.1	0	14.6	56.3
Prionin-8	5.9	26.4	0	18.6	49.1
Prionin-9	2.7	29.6	0	20.5	47.2
Prionin-10	5.9	27.3	0	19.2	47.6
Prionin-11	9.4	22	1.5	15.6	51.6
Prionin-12	0	35	0	22.4	42.6
Prionin-13	1.1	23.3	0	13.3	62.3
Prionin-14	6.5	24.7	3.9	15.2	49.7
Prionin-15	5.9	26.2	0	15.2	52.7
Prionin-16	0.5	31.1	0	16.8	51.6
Prionin-17	0.8	38.7	0	22.5	38
Prionin-18	0.1	29.3	0	18.2	52.4
Prionin-19	3.4	32.6	0	20.2	43.8
Prionin-20	13.8	17.3	0	17	51.9
Prionin-21	4.8	30.2	0	16.2	48.8
Prionin-22	3.6	27.6	0	17.6	51.2
Prionin-23	4.4	28.2	0	20.6	46.7
Prionin-24	0	33.8	0	17.2	49
Prionin-25	7.1	40.7	0	9.9	42.3
Prionin-26	6.7	16.5	0	10	66.8
Prionin-27	0	38.2	0	14.8	47
Prionin-28	2.8	31.1	0	21.5	44.5
Prionin-29	0	36.7	0	24.8	38.5
Prionin-30	0.4	30.2	0	17.3	52
Prionin-31	43.3	28.5	0	9.5	18.8
Prionin-32	3.2	33.8	0	14.4	48.5
Prionin-33	6.8	19.9	0	16.5	56.9
Prionin-34	13.8	31.9	0	4.5	49.8
Prionin-35	4.7	31.2	0	17.8	46.3
Prionin-36	6.8	39.4	3.8	10.5	39.5
Prionin-37	4.3	25.1	0	18.1	52.5
Prionin-38	0	33.9	0	16.4	49.4
Prionin-39	0.9	38.3	2.1	14.5	44.2
Prionin-40	2.5	27	0	18	52.4
Prionin-41	6.3	27.1	1.4	15.5	49.8
Prionin-42	12.8	56.5	0	10	20.7
Prionin-43	3.4	42.1	0	14.2	40.3
Prionin-44	11.7	23.3	0	6.1	58.8
Prionin-45	8.1	12.5	0	15.2	64.3
Prionin-46	0	33.5	0	16.6	49.9
Prionin-47	3.2	26.6	0	16.2	53.9
Prionin-48	0	33.7	0	16.2	50.1
Prionin-49	0.6	32.8	0	21.7	44.8
Prionin-50	6.6	25.4	1.1	14.7	52.2
Prionin-51	1.7	27.1	0	20.1	51.1
Prionin-52	0	31.7	0	16.8	51.5
Prionin-53	0	31	0	16.7	52.3
Prionin-54	0	31.6	0	17	51.4
Prionin-55	2.2	32.3	0	15.5	50
Prionin-56	5.9	26.7	0	15.6	51.8
Prionin-57	4	27.3	0	20.5	48.2
Prionin-58	12.4	21.7	0	16.2	49.7
Prionin-59	3.8	31.1	0	14.5	50.6
Prionin-60	2.5	32.3	0	15.9	49.3
Prionin-61	3	29.6	0	20.6	46.8
Prionin-62	8.2	18.6	3.4	14.9	55
Prionin-63	11.4	26.6	3.8	14.4	43.9
Prionin-64	2	33.8	0	15.2	48.9
Prionin-65	6.8	17	0.4	14.4	61.4
Prionin-66	0.5	33.9	0	15.8	49.8
Prionin-67	63.4	36.6	0	0	0
Prionin-68	3	34.3	0	17.9	44.8
Prionin-69	13	12.8	0	10.5	63.7
Prionin-70	6	29.1	0	15.3	49.6
Prionin-71	0	50.6	0	2.6	46.8
Prionin-72	1	39.8	0	18.3	41
Prionin-73	0	31.3	0	17.3	51.4
Prionin-74	5.2	28.6	1.7	14.9	49.5
Prionin-75	0	36.6	0	16.4	47

## Sheet: ExtendedDataFigure4b
	fH	fŒ≤-antiparallel	fŒ≤-parallel	fŒ≤-turn	fothers
Prionin-1	15.3	22.5	0	6.8	55.3
Prionin-2	0	40	0	14.3	45.6
Prionin-3	14.1	17.7	0	15.4	52.8
Prionin-4	12	16.2	0	14.5	57.3
Prionin-5	14.1	6.5	0	4	75.4
Prionin-6	33	3.6	0	13.7	49.8
Prionin-7	40.2	3.7	7.4	3	45.7
Prionin-8	0	21.8	0	20.9	57.3
Prionin-9	11.7	16	0	15.7	56.6
Prionin-10	24.3	6.5	0	13.8	55.4
Prionin-11	38.3	5	0	7.7	49
Prionin-12	7.6	21.7	0	14.5	56.2
Prionin-13	29.4	24.8	0	2.7	43.1
Prionin-14	20.4	12.6	5.1	13	48.9
Prionin-15	11.8	19.4	3.8	14.1	50.9
Prionin-16	12.8	18.7	5.5	15.2	47.9
Prionin-17	3.5	1.5	0	12.2	82.8
Prionin-18	24.1	8.1	0	13.7	54.1
Prionin-19	0	36.3	0	3.1	60.6
Prionin-20	22.1	15.2	4.2	15.1	43.4
Prionin-21	24	6.2	0.9	11.7	57.2
Prionin-22	9.8	20.7	0	12.2	57.3
Prionin-23	18.1	6.9	1	12.9	61.1
Prionin-24	2.8	29.6	0	16.3	51.3
Prionin-25	100	0	0	0	0
Prionin-26	76.3	23.7	0	0	0
Prionin-27	0	39.1	0	14.4	46.5
Prionin-28	12	22.7	0	14.6	50.7
Prionin-29	0	36.2	0	24.3	39.5
Prionin-30	14.3	13.2	3.1	14.7	54.7
Prionin-31	44	17.9	0	10.3	27.8
Prionin-32	8.9	24.8	0	8.1	58.2
Prionin-33	13.6	16.3	3.8	14.8	51.5
Prionin-34	52.6	26.2	18	3.2	0
Prionin-35	0	38.2	0	19.3	42.5
Prionin-36	9.5	19.2	0	7.3	64
Prionin-37	34.9	6.8	0	13	45.3
Prionin-38	7.9	24.5	0	15.3	52.3
Prionin-39	72.7	0	0	0	27.3
Prionin-40	20.9	7.5	19.5	8.7	43.4
Prionin-41	4.4	27.1	1.6	15.5	51.6
Prionin-42	89.4	5.4	0	0	5.3
Prionin-43	46.7	14.7	0	0	38.6
Prionin-44	56.6	14.2	0	0	29.2
Prionin-45	22.1	15	0	9.6	53.2
Prionin-46	0	25.4	0	16.6	58
Prionin-47	9.9	16.6	0.5	15.1	57.9
Prionin-48	0.1	32.5	0	16.1	51.3
Prionin-49	19	29.7	9.4	5.8	36.1
Prionin-50	3.2	23.9	0	14.9	57.9
Prionin-51	12.4	13.2	4.9	14.6	54.8
Prionin-52	0	27.9	0	15.3	56.7
Prionin-53	5.9	24.9	0.7	15.8	52.8
Prionin-54	22.7	8.8	1.4	14.5	52.6
Prionin-55	28	13.1	3.6	12.8	42.4
Prionin-56	14.1	16.4	4.2	14.5	50.8
Prionin-57	16.4	10.7	1.6	13.9	57.4
Prionin-58	34.9	6.2	0.8	13.3	44.9
Prionin-59	17.4	19.6	0	13.2	49.7
Prionin-60	6.5	28	0.3	15.5	49.6
Prionin-61	25.7	7.1	0	8.3	59
Prionin-62	13.3	16.4	5.1	13.8	51.4
Prionin-63	12.6	21.6	5.3	14.2	46.3
Prionin-64	28	8.4	2.9	13.5	47.1
Prionin-65	11.5	9	4.7	14.3	60.6
Prionin-66	15	20	3.2	14.8	47
Prionin-67	48	26.2	0	11.8	14.1
Prionin-68	8.2	19.2	0	16.5	56.1
Prionin-69	50.3	28.6	0.3	9.6	11.2
Prionin-70	18.8	19.3	4	13.2	44.7
Prionin-71	18.9	29	0	3.4	48.7
Prionin-72	65.3	11.2	0	0	23.5
Prionin-73	26.3	8.5	3.3	14.4	47.6
Prionin-74	48.9	21.6	0	0	29.5
Prionin-75	34.6	14.6	1.2	10.7	38.8

## Sheet: ExtendedDataFigure4c
	fH	fŒ≤-antiparallel	fŒ≤-parallel	fŒ≤-turn	fothers
Prionin-1	19.5	21.4	9.7	5.6	43.8
Prionin-2	30.6	0	0	8.6	60.8
Prionin-3	13.2	15.2	0	9.2	62.4
Prionin-4	35.5	8	0	4.5	52
Prionin-5	11.6	20.7	1.9	10.4	55.5
Prionin-6	43.4	0	0	7.5	49.1
Prionin-7	66.6	33.4	0	0	0
Prionin-8	5.9	20.4	0	17.2	56.5
Prionin-9	30.9	5.8	0	10.2	53.1
Prionin-10	32.1	6.7	0	8.9	52.3
Prionin-11	59.1	0	0	0	40.9
Prionin-12	18.5	10.2	0	4.4	66.9
Prionin-13	34.9	25.8	0	2.1	37.2
Prionin-14	15.6	10.8	8.7	12.9	52
Prionin-15	22.4	11	3.1	14	49.4
Prionin-16	64.4	0.2	0	1.6	33.8
Prionin-17	13.4	20.5	0	6.4	59.8
Prionin-18	36.7	7.7	0	1.4	54.2
Prionin-19	4.3	26.5	0	19.1	50.1
Prionin-20	100	0	0	0	0
Prionin-21	12.8	13.8	11.5	9.7	52.2
Prionin-22	53.2	20.1	0	0	26.7
Prionin-23	48	8.6	0	0	43.4
Prionin-24	2.1	27	0	16.2	54.7
Prionin-25	98	2	0	0	0
Prionin-26	78.3	21.7	0	0	0
Prionin-27	0	38.2	0	14.7	47.1
Prionin-28	15.8	12.2	1.1	13.9	57
Prionin-29	8.3	21.8	0	17.7	52.2
Prionin-30	31.1	6.2	0	12.4	50.2
Prionin-31	58.3	35.1	0	6.6	0
Prionin-32	27.2	31.6	0	0	41.2
Prionin-33	16	11.7	8.9	14.8	48.6
Prionin-34	74.4	25.6	0	0	0
Prionin-35	1.5	28.5	0.8	12.9	56.3
Prionin-36	29.2	28.6	0	0	42.2
Prionin-37	63.7	0	0	0	36.3
Prionin-38	23.3	9.1	3.5	14.2	49.9
Prionin-39	100	0	0	0	0
Prionin-40	17.4	9	7.9	13.7	52
Prionin-41	26.8	7.5	7.8	15.3	42.6
Prionin-42	89.6	10.4	0	0	0
Prionin-43	85.9	14.1	0	0	0
Prionin-44	68.8	25.2	6	0	0
Prionin-45	40.4	11.4	0	8.9	39.3
Prionin-46	0.6	22.6	0	19	57.8
Prionin-47	32.8	6.1	0	11.5	49.6
Prionin-48	7.7	27.3	2.1	15.7	47.2
Prionin-49	15.5	18.5	0	8.1	57.9
Prionin-50	7	19.7	7	14.2	52.1
Prionin-51	13	12.2	10.6	15.2	49
Prionin-52	4	20.9	2.1	15.3	57.7
Prionin-53	9.2	20.4	5.9	15.5	48.9
Prionin-54	22.8	8.6	3	13.2	52.4
Prionin-55	59.7	1.8	0	8.1	30.4
Prionin-56	24.9	10	4	14.2	46.9
Prionin-57	57.8	9.5	0	4.1	28.6
Prionin-58	57.4	7	0	6.1	29.5
Prionin-59	36	8.3	4.3	11.2	40.2
Prionin-60	12.9	22.7	3	14.1	47.3
Prionin-61	20.2	12.8	0	9.4	57.6
Prionin-62	18.9	14.4	0.5	10.6	55.6
Prionin-63	22	8.2	10.8	13.7	45.3
Prionin-64	56.3	0	0	8	35.7
Prionin-65	32.8	22.5	0	6.1	38.6
Prionin-66	32.5	8.3	2.3	12.9	44
Prionin-67	68	32	0	0	0
Prionin-68	14.1	16	5.1	12.8	52
Prionin-69	39.5	25.8	0	11.4	23.3
Prionin-70	46.4	0.9	0	10.3	42.4
Prionin-71	12.9	6.8	2.7	8.7	68.9
Prionin-72	72.1	27.9	0	0	0
Prionin-73	44	0.8	0	8.2	47
Prionin-74	72	28	0	0	0
Prionin-75	31.6	10.7	1.3	12.8	43.6

## Sheet: ExtendedDataFigure4d
	fH	fŒ≤-antiparallel	fŒ≤-parallel	fŒ≤-turn	fothers
Prionin-1	3.9	29.3	1.9	14.1	50.9
Prionin-2	0	33	0	16.8	50.2
Prionin-3	0	33.5	0	17.2	49.3
Prionin-4	1.6	31.4	0	15.8	51.2
Prionin-5	4.1	29.7	0	15.2	51
Prionin-6	6.9	25.1	0.1	16.2	51.8
Prionin-7	11.9	16.4	5.1	13.4	53.2
Prionin-8	0.6	31.5	0	15.6	52.3
Prionin-9	4.4	26	0	16.2	53.4
Prionin-10	5.6	26.9	3.1	14.8	49.7
Prionin-11	29.6	10.3	0.4	11.6	48.1
Prionin-12	6.1	23	0	17.3	53.6
Prionin-13	9.4	17.3	0	8.5	64.8
Prionin-14	3.9	28.7	1.6	14.3	51.5
Prionin-15	8.6	24.2	0.8	14.8	51.6
Prionin-16	13	25.6	2.6	14.1	44.7
Prionin-17	3.6	26.4	0	20.8	49.2
Prionin-18	20.5	11.9	1.3	14.8	51.6
Prionin-19	2.4	33.7	0	19.3	44.6
Prionin-20	47.9	8.9	0	5.2	38
Prionin-21	5.1	25.2	0.4	16.3	53.1
Prionin-22	13.2	17.5	0.7	16.2	52.5
Prionin-23	5.5	24.7	0	16.7	53.3
Prionin-24	0	34.2	0	15.9	49.9
Prionin-25	53.5	27.2	0	0	19.3
Prionin-26	65.1	34.9	0	0	0
Prionin-27	0	38.6	0	14.6	46.8
Prionin-28	6.6	24.2	0	17.7	51.5
Prionin-29	0	37.4	0	16	46.6
Prionin-30	7.1	24.4	0.3	15.7	52.5
Prionin-31	28	22.6	0	11.4	38
Prionin-32	6	36.7	0	8.7	48.6
Prionin-33	3.1	29.9	0	16.6	50.4
Prionin-34	13.4	26.3	0	5.1	55.2
Prionin-35	3.4	34.2	0	16	46.4
Prionin-36	7.7	22.4	6.4	12.7	50.9
Prionin-37	31.5	9.2	0	13.4	45.9
Prionin-38	0	34.9	0	14.8	50.2
Prionin-39	50.7	17.9	0	0	31.4
Prionin-40	3.4	27.4	0	16.5	52.7
Prionin-41	10.2	28.1	1.1	14.5	46.1
Prionin-42	54.6	45.4	0	0	0
Prionin-43	25.6	28.5	0	0	45.8
Prionin-44	58.5	24.7	0	0	16.8
Prionin-45	19.6	9.2	0.8	14	56.4
Prionin-46	0	30.9	0	17.7	51.4
Prionin-47	5	28.1	0	16.1	50.8
Prionin-48	0	35.6	0	15.7	48.7
Prionin-49	1.7	31.3	0	16.7	50.3
Prionin-50	0.1	32.7	0	16.6	50.6
Prionin-51	0	32.7	0	16.8	50.5
Prionin-52	0	30.7	0	16.9	52.4
Prionin-53	0	34.5	0	15.9	49.6
Prionin-54	0.2	33	0	15.5	51.3
Prionin-55	14.1	23.6	4.4	13.9	44
Prionin-56	7	25.9	2.7	15.3	49.1
Prionin-57	10.8	20.6	4.4	14.6	49.5
Prionin-58	35.4	10.6	1.9	13	39.2
Prionin-59	4.8	32	2.6	13.7	46.9
Prionin-60	0.7	35.9	0	15.1	48.3
Prionin-61	2.5	27.5	0	16.2	53.9
Prionin-62	9.4	24.1	3.6	14.9	48
Prionin-63	14.5	23.1	5.7	13.9	42.8
Prionin-64	17.2	20.5	5.7	13.2	43.3
Prionin-65	11.8	12.5	0	13.3	62.5
Prionin-66	3.5	33.4	0	15.4	47.8
Prionin-67	24.2	38.2	0	0	37.6
Prionin-68	1.3	29.3	0	16.1	53.2
Prionin-69	39.3	21.7	0	10.7	28.3
Prionin-70	13.3	25.7	3	13.9	44
Prionin-71	0.5	41.3	0	8.7	49.6
Prionin-72	10.4	20	7	13.1	49.4
Prionin-73	6.9	27.3	0	15.6	50.2
Prionin-74	21.4	17	0	7.2	54.4
Prionin-75	0.4	32.4	0	15.7	51.4
