# Supplementary material for: Deep learning reveals antimicrobial peptides within prions
Source: Nat Microbiol. 2026 Jun 19;11(8):2119–25. doi: 10.1038/s41564-026-02408-1 (PMC13423867; doi:10.1038/s41564-026-02408-1)
Supplement: Supplementary file 8 — Relative fluorescence of all the prionins outer membrane permeabilization, which was assessed using the probe NPN (a). Relative fluorescence of all prionins cytoplasmic membrane depolarization (b). Assays were performed using the hydrophobic probe DiSC3-5. [file 41564_2026_2408_MOESM8_ESM.xlsx]

## Sheet: ExtendedDataFigure5a
Time (min)	Prionin-1	Prionin-1	Prionin-2	Prionin-2	Prionin-3	Prionin-3	Prionin-4	Prionin-4	Prionin-5	Prionin-5	Prionin-6	Prionin-6	Prionin-7	Prionin-7	Prionin-8	Prionin-8	Prionin-9	Prionin-9	Prionin-10	Prionin-10	Prionin-11	Prionin-11	Prionin-12	Prionin-12	Prionin-13	Prionin-13	Prionin-14	Prionin-14	Prionin-15	Prionin-15	Prionin-16	Prionin-16	Prionin-17	Prionin-17	Prionin-18	Prionin-18	Prionin-19	Prionin-19	Prionin-20	Prionin-20	Prionin-21	Prionin-21	Prionin-25	Prionin-25	Prionin-26	Prionin-26	Prionin-27	Prionin-27	Prionin-28
1	7.687	7.081	6.975	1.594	6.35	2.511	8.657	2.236	20.55	2.329	5.883	1.799	8.817	1.686	22.06	2.849	6.586	5.803	9.976	1.817	25.97	2.096	16.806	2.35	18.93	0.946	21.077	1.988	22.903	1.286	22.891	5.22	22.068	1.659	26.908	0.682	36.977	1.345	29.513	3.217	30.716	3.377	39.474	2.807	44.256	1.467	50.819	2.519	21.07
2	9.317	7.153	11.386	1.763	11.536	4.977	20.354	1.478	26.502	2.406	9.736	2.002	15.791	1.85	29.582	1.923	11.85	6.55	12.94	1.766	31.263	1.904	25.902	2.888	24.208	1.522	25.81	3.003	28.077	1.881	26.495	4.89	27.132	2.607	33.244	1.91	45.345	3.248	34.511	3.782	37.066	3.174	45.819	3.658	54.202	2.741	59.123	3.686	27.377
3	10.909	7.39	12.473	1.544	14.566	5.014	23.936	1.136	30.569	3.003	11.167	1.968	19.584	2.086	34.293	1.935	15.383	5.496	14.555	1.805	36.075	1.494	29.238	3.132	27.427	1.226	28.523	3.147	30.314	2.228	28.591	5.497	30.42	2.661	37.652	1.706	50.754	3.222	36.768	4.386	42.244	2.631	50.003	3.213	59.09	2.633	65.531	3.574	30.309
4	10.964	7.788	12.346	1.612	15.207	4.715	24.07	1.419	32.931	4.595	11.13	1.812	20.555	2.028	36.852	2.17	16.405	4.564	15.162	2.15	38.045	1.589	30.737	3.55	28.9	1.596	29.715	3.592	30.77	2.471	28.429	5.217	31.931	3.555	40.624	2.014	52.975	3.453	37.971	4.705	46.416	2.393	51.765	3.097	62.806	2.858	69.455	3.929	32.104
5	12.61	7.96	13.362	1.897	15.906	5.422	26.136	1.58	35.83	4.647	12.341	1.553	22.011	2.161	40.255	2.352	17.333	3.9	17.292	2.077	41.696	1.811	33.101	3.484	30.565	1.657	31.57	3.895	32.535	2.263	30.386	5.138	34.555	3.578	42.971	2.092	56.519	4.175	39.969	5.394	50.533	2.568	55.184	3.545	66.226	3.829	74.239	3.57	35.573
6	13.643	8.02	14.355	1.7	17.246	5.444	27.626	1.126	37.858	4.436	13.591	1.175	24.601	2.416	44.526	1.477	18.73	4.198	19.685	2.002	44.19	1.403	34.088	3.133	32.777	1.093	33.967	3.65	34.425	2.196	32.21	4.677	36.928	3.52	46.616	1.425	60.293	4.002	42.133	5.441	54.746	2.156	58.363	3.725	69.553	3.539	79.199	3.473	38.725
7	15.151	8.244	15.49	2.149	17.429	5.36	29.871	1.612	39.633	4.649	15.182	1.403	26.907	2.359	48.186	1.823	20.281	4.393	22.086	2.303	47.294	1.788	36.535	3.893	34.961	1.801	36.014	4.187	35.369	2.664	33.868	4.859	39.693	4.279	49.783	2.357	64.442	4.702	44.634	6.068	59.09	2.64	61.732	4.258	72.578	4.048	83.127	3.7	42.213
8	16.638	8.219	15.476	2.514	17.392	5.808	29.844	2.534	42.602	5.246	15.817	2.275	28.51	2.922	51.582	3.109	21.226	4.817	23.958	2.74	50.371	2.924	36.133	4.402	37.084	2.995	37.768	4.467	37.487	3.228	34.329	5.603	41.937	4.759	52.8	3.255	66.526	5.144	46.912	6.778	61.9	3.707	63.95	5.044	75.616	4.722	87.164	4.925	45.693
9	17.764	8.717	16.623	2.343	17.788	5.912	30.986	2.262	45.075	5.596	17.815	1.964	31.196	2.755	54.445	2.52	22.793	4.076	25.656	2.508	52.906	2.463	38.797	5.113	38.768	2.384	40.449	4.517	39.588	2.829	36.443	5.982	44.845	4.732	55.866	2.818	70.117	4.896	48.523	6.867	65.617	3.003	68.204	4.568	78.982	4.544	91.987	5.438	47.984
10	19.534	8.532	18.046	2.604	18.708	6.56	33.368	2.455	48.91	6.464	19.54	2.147	33.405	2.929	58.289	3.06	25.26	4.874	28.737	3.011	56.19	2.84	39.236	4.455	41.875	3.128	43.566	4.808	42.222	3.422	38.215	6.899	48.232	5.075	60.164	3.135	74.88	5.488	50.351	7.916	70.103	3.539	72.707	5.355	84.632	4.817	96.937	5.508	53.155
11	21.271	8.578	19.381	2.499	18.973	6.776	34.647	2.665	51.336	7.099	21.692	2.12	36.489	3.591	61.638	2.887	27.816	4.511	30.927	2.708	59.072	2.863	41.521	5.296	44.662	2.99	45.527	4.615	44.214	3.644	39.148	7.036	50.104	4.902	63.845	3.339	78.647	5.314	52.031	8.54	73.168	3.386	76.066	5.586	88.124	4.649	101.451	4.973	55.645
12	24.273	8.893	21.391	2.656	20.017	7.164	37.885	2.83	56.145	7.285	24.586	2.238	39.521	3.567	66.162	3.108	29.988	5.934	34.202	3.098	63.845	2.929	38.543	5.501	47.459	3.248	49.05	5.471	46.462	3.951	41.533	6.972	55.131	5.133	69.453	3.275	84.234	5.822	55.061	9.009	78.817	3.373	81.084	5.798	94.104	5.19	108.786	5.645	60.77
13	27.211	8.834	22.941	2.664	20.914	7.232	40.551	3.239	59.127	7.853	26.615	2.282	43.133	3.467	69.978	3.125	31.983	5.914	37.115	3.048	67.412	3.026	39.713	4.931	50.466	3.14	51.533	5.336	48.601	4.395	42.71	7.513	59.096	5.931	73.706	3.323	90.153	5.54	56.258	8.86	84.339	3.544	86.536	7.113	99.12	5.363	114.989	5.712	64.778
14	29.083	8.697	25.004	3.129	22.382	7.055	43.558	2.542	61.972	7.989	28.303	2.414	46.086	3.92	74.692	3.482	32.342	4.384	39.98	3.183	69.478	2.911	42.379	3.954	52.631	3.213	53.189	5.718	49.382	4.252	44.169	7.846	61.03	5.892	76.23	3.314	94.22	5.875	57.602	8.65	87.828	3.904	90.935	8.252	103.714	5.847	120.805	5.39	69.068
15	31.337	9.07	25.96	3.37	22.686	7.204	46.402	3.092	64.887	8.261	29.407	2.858	49.101	3.956	78.6	4.03	32.983	4.731	42.939	3.644	71.921	3.682	36.837	4.116	55.647	3.864	55.825	5.922	50.275	5.38	45.305	7.98	64.27	6.301	78.909	4.033	98.524	7.046	58.959	8.839	91.76	4.664	93.797	8.953	107.385	6.641	126.716	6.115	72.95
16	33.542	9.913	27.477	3.257	24.065	7.277	46.448	2.583	67.497	8.534	29.929	2.544	51.711	3.671	81.296	3.233	29.852	3.416	45.91	3.506	74.959	3.21	39.755	5.832	57.21	3.212	57.522	5.986	50.796	4.75	46.437	8.217	68.166	6.559	82.094	3.418	100.129	6.243	60.394	7.994	96.41	4.11	96.925	9.004	108.903	6.083	131.733	5.344	77.359
17	34.851	9.741	29.486	2.984	24.98	7.395	48.487	3.061	69.141	9.235	32.575	2.911	53.57	4.196	84.008	3.642	30.619	3.073	48.137	3.593	78.204	3.506	29.626	5.987	59.775	3.928	59.396	6.09	51.671	5.197	46.892	8.198	70.271	6.926	85.356	4.153	104.409	6.607	60.414	7.993	100.105	4.409	99.64	9.273	111.267	6.592	135.801	5.683	81.733
18	36.946	10.402	31.564	3.099	25.293	8.046	50.704	2.975	72.319	8.816	33.89	2.858	55.927	5.21	86.932	3.774	32.145	4.537	51.521	3.876	81.112	3.552	31.674	5.51	61.502	4.258	62.015	6.493	54.06	5.52	49.282	8.594	74.525	6.952	88.918	4.181	107.699	6.884	63.654	7.674	104.23	4.252	103.199	9.852	115.188	7.445	140.126	6.365	85.592
19	38.177	10.581	31.743	3.176	24.741	8.626	51	3.41	73.233	8.855	35.093	3.447	57.307	5.56	89.089	4.57	30.728	3.741	54.033	4.844	81.602	4.107	34.052	3.08	62.387	4.982	62.782	6.78	53.659	5.965	50.069	8.98	74.77	7.017	90.699	4.715	109.214	7.563	62.536	6.991	105.281	5.155	104.772	10.746	117.136	7.176	142.802	6.818	87.147
20	38.939	11.136	32.907	3.557	25.3	9.479	52.038	3.617	73.803	8.608	36.824	3.557	58.462	6.145	91.112	4.752	31.665	3.54	55.951	5.172	83.175	4.34	32.046	5.701	62.634	5.59	65.313	7.539	54.007	6.179	50.47	9.181	77.463	7.697	92.675	5.158	111.755	7.651	65.018	6.951	108.506	5.919	106.364	11.036	120.179	7.604	147.099	7.529	89.476
21	40.415	10.675	33.426	3.458	24.312	8.94	53.13	3.603	75.611	8.314	37.957	3.47	59.779	6.295	93.203	4.845	30.062	4.997	57.636	5.321	84.042	4.305	27.417	5.415	64.012	5.347	66.42	7.415	54.57	5.742	51.775	9.595	79.443	7.412	96.139	4.947	114.728	7.606	67.965	7.243	109.914	5.976	108.047	10.752	121.954	7.562	151.453	7.285	92.84
22	42.302	10.936	33.854	3.823	24.169	9.113	54.921	3.95	76.299	8.601	39.891	3.593	61.655	6.099	96.15	5.011	28.631	3.527	62.012	5.215	84.346	4.564	16.975	6.163	64.661	5.551	68.76	7.679	55.222	6.071	53.031	9.614	81.133	7.126	99.158	5.312	117.536	7.768	70.361	7.272	113.273	6.499	110.924	11.452	124.826	8.056	155.592	7.24	95.524
23	44.526	11.045	35.221	3.683	25.192	9.072	56.363	3.566	76.749	7.603	41.674	3.441	62.868	5.934	98.16	5.236	32.069	3.626	65	5.312	86.965	4.236	22.233	7.226	66.422	4.945	71.47	7.522	56.813	6.086	54.199	9.744	85.244	6.99	101.711	5.274	121.474	7.624	71.247	7.307	115.94	5.878	113.87	12.102	128.107	7.732	159.555	7.406	98.325
24	45.454	11.424	34.784	4.529	23.668	9.116	56.594	4.965	76.049	8.03	42.044	4.63	62.409	7.298	99.034	6.744	29.68	4.89	66.312	6.649	86.184	5.697	19.449	6.772	65.959	6.465	70.459	8.219	56.062	7.345	54.801	10.879	85.839	8.204	102.454	6.743	121.303	8.898	73.15	7.338	116.088	7.859	113.531	12.452	128.251	9.373	160.778	9.047	99.392
25	46.009	11.008	34.626	4.109	23.007	8.667	57.159	4.497	76.111	7.594	43.568	4.249	63.98	6.818	99.633	5.851	28.369	3.964	70.542	6.401	86.382	5.156	15.858	4.833	66.094	5.846	72.029	8.009	56.303	7.192	54.891	10.396	87.785	7.604	104.022	6.031	123.329	8.364	76.359	6.324	117.778	7.178	114.786	12.716	129.741	8.396	163.525	8.266	100.927
26	46.947	11.41	34.67	4.435	22.171	8.645	57.062	4.544	75.935	7.49	44.002	4.223	63.843	6.693	100.814	6.037	27.263	3.754	69.847	7.373	86.917	5.204	11.817	4.692	66.322	5.603	71.975	7.781	56.505	6.631	55.077	10.728	88.697	7.633	105.337	6.268	124.059	8.52	76.12	6.096	117.741	7.365	115.655	12.145	130.99	8.362	164.438	8.322	102.967
27	49.204	11.902	37.53	5.258	23.128	9.112	59.698	5.528	76.732	8.905	46.095	5.084	65.188	7.964	103.813	7.242	25.783	4.231	77.936	7.603	87.656	6.34	12.847	5.263	68.388	7.042	74.362	8.322	58.026	8.067	56.631	11.343	91.105	8.729	107.505	7.643	127.197	9.648	81.925	7.152	121.401	8.732	117.324	13.681	133.2	9.983	170.099	10.25	106.179
28	51.027	11.609	36.721	4.835	22.198	8.462	59.087	4.897	76.739	7.936	46.432	4.855	65.125	7.175	102.985	7.046	24.307	3.804	77.681	9.011	86.907	5.681	6.427	5.366	67.631	6.64	74.275	8.148	56.63	7.762	56.81	11.109	92.54	8.059	108.858	6.98	128.357	9.423	81.56	7.66	121.49	8.511	116.893	13.689	133.235	9.335	169.124	9.505	107.043
29	50.573	11.728	36.652	5.347	21.02	8.422	59.909	5.546	75.412	8.232	48.1	5.303	65.248	7.991	103.061	7.554	22.155	5.063	80.402	9.037	85.82	6.287	9.961	5.456	67.272	6.99	74.352	8.483	55.489	8.067	56.894	11.755	92.814	8.257	108.402	7.666	127.988	9.766	84.317	8.035	121.972	8.798	116.582	13.577	133.446	9.669	170.384	10.075	106.602
30	53.317	11.926	38.173	5.168	21.113	8.238	61.308	5.598	75.797	7.816	50.152	5.193	65.83	7.84	105.56	7.343	21.512	4.033	86.054	8.78	87.375	6.146	1.278	4.174	68.246	6.952	75.213	8.034	57.282	7.813	57.861	11.691	94.577	7.959	111.367	7.477	131.307	9.51	87.158	7.807	123.619	8.801	119.56	14.273	135.928	9.783	174.562	10.107	108.389
31	52.014	12.13	36.306	5.453	19.587	7.935	60.388	6.037	74.044	8.468	47.925	5.646	64.641	8.298	103.283	7.994	20.735	4.579	86.637	8.646	84.973	6.669	1.058	6.058	66.211	7.402	74.189	7.973	55.483	8.17	56.77	12.505	93.585	8.822	109.347	8.059	128.47	9.823	86.225	8.625	122.348	9.739	116.582	14.087	134.094	9.777	172.299	10.863	108.388
32	53.83	12.467	36.929	5.543	20.625	7.676	61.328	6.324	74.06	8.575	49.921	5.619	65.552	8.095	105.194	7.906	20.497	5.548	91.075	11.634	84.691	6.613	-7.81	4.931	67.514	7.538	74.519	8.023	56.072	8.492	57.96	12.494	95.568	8.584	110.864	8.025	130.336	9.986	89.822	8.698	123.374	9.703	117.78	14.159	135.095	10.301	174.027	11.351	109.132
33	52.791	12.419	36.256	5.718	18.704	7.476	61.039	6.232	72.24	8.585	48.953	5.751	64.009	8.171	103.426	8.419	20.302	5.329	89.667	12.21	84.007	6.799	-7.035	4.386	65.125	7.627	73.551	8.121	54.508	7.946	57.218	12.482	94.495	8.692	109.851	8.12	128.841	10.359	89.033	8.339	121.302	10.061	116.096	14.349	132.448	10.227	173.293	11.036	107.417
34	55.708	12.488	37.715	5.736	18.849	7.306	62.465	6.315	71.608	8.849	49.87	5.802	64.631	8.362	103.731	8.523	19.028	6.367	94.112	14.005	83.385	6.744	-7.86	4.297	65.685	7.863	74.678	8.121	55.499	8.426	58.072	12.792	95.104	8.786	112.116	8.235	129.855	10.134	91.175	9.27	122.58	10.434	117.032	14.923	134.895	10.003	174.122	11.215	109.935
35	54.732	11.974	36.13	5.567	17.559	7.15	61.496	6.151	70.578	8.613	51.137	5.69	63.696	8.361	102.92	8.08	18.247	5.298	93.858	12.556	81.948	6.666	-10.991	3.992	65.36	7.722	73.297	7.689	53.787	7.831	57.008	12.456	94.877	8.663	110.529	8.16	127.628	9.814	92.445	9.152	121.495	10.475	115.251	14.674	133.096	10.105	174.443	11.226	108.559
36	55.455	12.242	36.383	5.751	17.125	7.077	62.725	6.493	70.82	8.873	50.525	6.087	63.91	8.668	103.697	8.568	19.831	4.899	96.904	14.418	81.134	6.826	-13.916	3.891	64.978	7.991	74.29	7.809	54.618	8.202	57.304	12.727	95.252	8.396	110.634	8.355	129.354	10.478	94.026	9.44	122.522	10.428	115.492	14.056	132.826	10.58	173.553	11.697	109.493
37	54.682	12.26	36.337	6.236	16.599	6.74	61.351	7.008	69.75	8.973	50.164	6.496	62.747	8.866	101.649	9.295	17.65	5.596	98.824	16.957	80.134	7.478	-15.352	3.582	64.88	8.604	72.869	8.641	52.674	8.656	57.408	13.202	95.314	9.104	110.217	9.104	128.417	11.553	95.748	10.068	120.666	11.583	114.117	14.704	132.579	11.581	173.758	12.407	108.535
38	56.601	12.397	35.965	6.331	15.424	6.56	62.373	6.821	69.84	9.207	50.945	6.565	62.458	8.488	101.739	9.111	17.3	5.369	101.08	17.595	79.652	7.272	-17.684	3.558	63.77	8.386	73.11	8.266	52.901	8.154	56.866	12.668	95.245	8.957	110.516	8.991	128.153	10.868	96.454	9.966	122.399	11.326	114.525	15.032	132.951	11.052	173.96	12.201	109.434
39	56.388	12.203	35.313	5.928	15.829	6.537	61.908	6.814	69.049	8.652	51.699	6.196	62.342	8.137	101.871	8.726	15.682	6.393	100.769	15.021	78.655	7.04	-18.757	3.714	63.468	8.471	73.762	8.138	52.859	8.627	57.913	12.978	96.065	8.601	111.152	8.59	127.302	10.151	99.532	10.222	121.803	11.217	113.261	14.074	132.432	10.463	173.632	12.09	108.831
40	57.253	12.524	35.004	6.769	14.715	6.956	62.605	7.434	68.253	9.139	51.199	6.795	60.843	8.578	100.773	9.685	17.808	5.568	104.372	18.533	76.552	7.575	-20.28	3.411	61.878	8.961	71.645	8.577	50.797	9.042	56.66	12.776	93.855	9.217	108.729	9.353	125.715	10.882	97.941	12.036	119.872	11.644	111.749	15.066	130.229	11.124	171.122	12.789	108.476
41	56.952	12.288	35.478	6.824	15.369	6.724	62.468	7.597	67.061	9.505	51.704	7.143	60.51	9.356	100.519	9.943	20.443	5.924	106.887	17.835	76.947	8.023	-23.868	3.82	62.64	8.738	73.066	9.181	51.609	9.163	57.129	13.117	94.973	9.656	109.429	9.949	125.607	11.541	99.138	12.567	119.402	12.041	111.098	15.053	128.75	11.708	171.971	13.523	109.058
42	58.419	12.428	36.396	7.263	15.532	7.219	63.823	8.188	68.795	9.843	52.893	7.562	61.049	9.606	100.863	10.629	16.694	6.047	108.677	16.578	76.43	8.512	-22.938	3.911	63.026	9.574	72.807	8.984	51.384	9.364	58.861	13.688	96.341	10.073	110.255	10.414	126.131	12.13	103.218	13.207	119.878	12.863	111.9	16.032	130.697	12.459	172.66	14.306	110.354
43	58.036	12.888	35.747	7.596	15.078	7.063	62.64	8.638	67.783	10.235	53.221	8.034	59.411	9.894	99.182	11.029	20.193	6.241	110.904	20.312	74.55	8.854	-24.392	4.163	62.808	10.042	72.28	9.876	50.385	9.516	56.582	13.776	94.028	10.473	107.193	10.888	125.595	12.363	103.262	14.564	118.564	13.268	110.364	16.098	128.239	12.966	171.921	14.546	109.15
44	58.75	11.969	34.902	7.313	13.994	6.661	60.938	8.056	65.551	9.6	52.331	7.702	58.649	9.273	97.604	10.497	15.555	7.713	112.031	20.328	73.399	8.466	-26.698	4.301	60.505	9.731	70.819	9.223	49.422	9.321	54.947	13.545	93.177	9.975	106.203	10.397	123.138	11.61	102.836	14.645	116.693	12.724	107.293	15.262	125.799	12.235	169.624	14.033	107.669
45	58.293	12.209	34.432	7.858	14.186	6.803	61.814	8.761	66.354	10.233	53.775	8.234	57.62	9.691	96.602	11.259	20.267	6.503	111.922	20.659	72.559	9.044	-26.41	3.973	60.786	9.914	71.153	9.991	49.847	9.719	57.138	13.881	93.629	10.482	106.251	10.98	122.314	12.521	101.333	13.983	116.724	13.342	106.892	15.699	125.124	12.721	168.183	14.765	107.644
46	4.788	8.722	9.055	6.727	-3.498	4.666	6.256	4.957	17.259	5.09	13.553	5.111	10.667	7.996	27.811	6.954	38.713	6.399	78.14	15.142	40.893	7.186	19.41	5.687	49.311	8.544	34.449	10.794	50.256	8.919	95.611	12.349	41.705	6.253	65.639	7.881	65.6	9.483	99.422	8.726	57.768	10.837	67.107	7.436	78.213	8.049	88.116	12.264	79.408
47	-12.401	6.537	-9.533	5.773	-9.761	8.043	-0.766	8.165	7.464	7.376	14.902	7.303	35.892	7.509	37.904	6.777	29.444	7.275	50.579	12.204	29.075	7.031	22.878	6.005	32.723	6.733	21.337	10.58	33.404	6.94	58.778	8.537	12.637	6.68	43.756	7.025	47.844	7.404	65	8.102	41.948	7.923	40.354	6.825	50.989	7.509	58.242	7.81	45.666
48	-9.96	8.122	-8.467	4.088	-4.259	5.129	2.369	6.443	10.514	5.651	9.904	5.255	22.943	5.365	27.255	4.846	20.341	4.982	32.146	8.251	20.009	4.785	20.407	4.565	18.64	4.559	12.463	7.27	22.491	4.742	36.01	5.268	8.475	4.78	26.899	4.821	31.017	5.027	44.575	5.556	26.476	5.225	25.667	4.914	31.775	5.084	39.837	5.326	27.699
49	-4.101	5.675	-4.861	3.77	-1.158	4.27	3.692	4.443	8.864	4.158	7.943	4.578	16.821	4.203	19.819	3.966	16.363	3.939	24.365	5.921	14.651	3.971	15.524	3.935	13.818	3.821	10.008	5.539	17.403	3.876	26.154	4.253	9.555	3.721	19.616	3.947	24.132	4.096	33.944	4.541	20.13	4.183	19.818	4.039	24.78	4.282	30.674	4.329	20.094
50	-0.787	3.893	-1.758	3.428	-0.294	3.387	3.49	3.86	6.956	3.739	6.855	4.171	12.964	3.757	15.989	3.568	12.484	3.526	19.563	5.019	11.329	3.553	12.317	3.881	10.913	3.435	8.253	4.479	14.106	3.507	20.279	3.711	7.512	3.399	15.257	3.557	19.618	3.674	28.031	3.997	16.168	3.864	15.583	3.614	20.734	3.767	25.553	3.907	15.738
51	0.773	3.436	-1.442	3.386	-0.227	3.308	3.457	3.623	5.846	3.765	5.621	3.972	10.143	3.487	12.751	3.506	9.684	3.41	16.184	4.337	9.249	3.463	9.664	3.631	8.991	3.384	6.292	4.115	12.303	3.484	16.635	3.617	6.369	3.347	12.828	3.507	16.681	3.612	24.387	3.887	13.163	3.765	13.799	3.614	17.629	3.745	22.417	3.848	12.781
52	0.467	2.745	-1.222	2.575	0.042	2.411	3.602	2.86	5.343	2.812	5.5	3.214	9.21	2.776	10.642	2.575	7.791	2.535	14.542	3.248	8.054	2.646	8.364	3.011	8.469	2.568	5.881	3.362	11.506	2.587	14.659	2.68	6.407	2.602	11.061	2.595	15.483	2.675	21.14	2.807	12.245	2.987	13.051	2.711	16.725	2.785	20.441	2.939	11.322
53	0.235	2.658	-1.346	2.619	0.063	2.453	3.131	2.703	4.14	2.801	4.493	3.073	7.98	2.737	9.364	2.629	6.185	2.584	11.916	2.935	7.243	2.62	7.687	3.046	7.139	2.571	5.119	3.387	10.208	2.633	12.415	2.716	5.279	2.593	9.691	2.637	13.71	2.735	18.028	2.841	10.723	2.982	11.927	2.728	15.205	2.83	18.771	2.905	9.281
54	0.47	2.466	-0.994	2.202	0.406	1.985	3.527	2.209	3.969	2.332	4.542	2.674	7.204	2.172	8.386	2.128	5.664	2.116	10.665	2.378	6.817	2.098	7.474	2.698	6.522	2.118	4.757	2.864	9.153	2.135	11.286	2.205	5.332	2.121	9.078	2.142	13.034	2.191	16.842	2.308	10.01	2.591	11.57	2.271	15.097	2.246	17.665	2.447	8.849
55	0.292	2.404	-1.22	2.471	0.096	2.03	3.36	2.255	3.582	2.291	4.09	2.497	6.615	2.318	7.993	2.194	4.507	2.125	9.62	2.341	6.463	2.204	7.863	2.863	6.3	2.154	4.627	2.817	8.511	2.182	10.712	2.316	5.056	2.199	8.751	2.207	12.308	2.274	15.968	2.361	9.268	2.562	11.918	2.343	13.73	2.29	17.213	2.459	7.85
56	0.154	2.265	-1.364	2.296	0.011	1.964	2.717	2.168	2.76	2.258	4.249	2.471	5.992	2.262	7.358	2.135	4.052	2.144	7.83	2.244	6.059	2.138	8.169	3.038	5.867	2.179	3.907	2.727	8.081	2.123	9.618	2.255	4.963	2.175	7.97	2.134	11.504	2.193	14.848	2.461	8.716	2.543	11.067	2.305	13.804	2.299	16.769	2.342	6.984
57	-0.33	2.257	-1.477	1.996	-0.084	1.651	2.207	1.808	2.362	1.987	3.023	1.987	5.27	1.881	6.285	1.784	3.258	1.896	6.706	1.876	5.25	1.829	7.681	2.308	4.939	1.795	3.562	2.506	7.756	1.779	8.916	1.915	4.458	1.76	7.406	1.816	11.011	1.83	13.145	1.92	7.913	2.444	10.541	1.987	13.055	1.891	15.771	2.013	6.212
58	0.412	2.132	-1.167	1.992	0.047	1.613	3.141	1.67	2.738	1.905	3.025	1.836	5.608	1.821	6.251	1.7	2.816	1.779	6.846	1.763	5.564	1.773	8.045	1.839	5.388	1.786	3.875	2.332	7.611	1.731	8.954	1.974	4.718	1.705	7.586	1.737	11.118	1.79	13.425	1.925	8.516	2.246	10.661	2.112	12.936	1.804	15.605	2.036	6.968
59	0.353	1.925	-1.33	1.939	-0.349	1.482	2.5	1.654	2.296	1.828	3.005	1.967	5.5	1.712	6.057	1.573	2.713	1.824	5.479	1.609	5.282	1.685	8.601	1.681	5.196	1.645	3.64	2.329	7.28	1.652	8.862	1.708	4.859	1.571	7.358	1.588	11.238	1.646	12.638	1.722	7.885	2.196	10.76	1.952	12.819	1.702	15.746	1.883	6.543
60	0.688	2.055	-1.419	1.886	0.056	1.649	3.001	1.852	2.085	1.72	3.041	1.89	5.325	1.817	5.908	1.747	2.754	1.933	5.36	1.719	5.586	1.79	8.421	1.846	5.257	1.881	3.54	2.256	7.566	1.747	8.591	1.865	4.593	1.729	7.365	1.831	11.21	1.816	12.047	1.888	7.953	2.447	10.796	2.064	12.946	1.837	16.157	1.96	6.152
[truncated: 61 more columns]

## Sheet: ExtendedDataFigure5b
Time (min)	Prionin-1	Prionin-1	Prionin-3	Prionin-3	Prionin-4	Prionin-4	Prionin-5	Prionin-5	Prionin-6	Prionin-6	Prionin-7	Prionin-7	Prionin-9	Prionin-9	Prionin-10	Prionin-10	Prionin-11	Prionin-11	Prionin-12	Prionin-12	Prionin-14	Prionin-14	Prionin-17	Prionin-17	Prionin-18	Prionin-18	Prionin-19	Prionin-19	Prionin-20	Prionin-20	Prionin-21	Prionin-21	Prionin-23	Prionin-23	Prionin-25	Prionin-25	Prionin-26	Prionin-26	Prionin-30	Prionin-30	Prionin-31	Prionin-31	Prionin-32	Prionin-32	Prionin-33	Prionin-33	Prionin-36	Prionin-36	Prionin-37
1	-24.2653	7.11751	-28.5951	5.59916	-20.3501	4.65859	-17.7246	5.27387	-29.9678	7.48379	-15.3017	7.26208	-19.7513	8.36994	-24.8733	6.20276	-23.8876	9.35352	-24.8088	5.18582	-25.2879	3.15642	-30.3731	5.26324	-31.5154	2.56882	-22.8098	6.66189	-32.7499	7.49334	-35.0714	6.99081	-37.4942	7.94242	-32.8696	3.56452	-40.0368	3.39415	-38.4984	5.9655	-36.444	3.28804	-36.2874	4.77086	-25.0484	7.916	-14.1225	6.53911	3.8047
2	-26.8652	3.93659	-28.7128	5.29094	-23.4629	4.20081	-25.0379	6.24355	-31.3882	9.70736	-17.9101	7.16685	-19.899	5.81273	-20.9389	4.90085	-22.9884	5.86418	-24.0283	2.99116	-19.162	4.18094	-22.9177	3.76417	-21.5649	4.24236	-21.7567	4.52936	-37.2539	5.06354	-31.4891	3.38673	-30.631	8.57978	-21.787	3.27079	-40.0808	2.45284	-38.6875	3.20898	-29.4902	3.00939	-26.7037	4.85423	-18.0313	7.09008	-16.214	7.59561	-10.9844
3	-33.8781	2.36936	-31.2801	3.18352	-26.629	5.34294	-21.3597	3.97888	-34.6742	7.18109	-24.1672	4.43831	-23.811	2.88539	-18.3532	6.73939	-27.048	4.85072	-25.6862	1.94219	-24.5862	2.31779	-18.2904	4.01636	-26.5556	2.335	-27.5194	5.2927	-37.1674	3.61375	-31.3744	5.02846	-26.608	5.56029	-21.0245	2.09126	-33.2495	2.22597	-27.5508	4.02812	-31.8772	2.04016	-25.6233	3.89937	-15.9962	2.55821	-21.3912	5.24691	-17.1695
4	-36.3055	2.89303	-34.4093	4.1433	-34.3454	2.68465	-31.8313	2.27038	-34.8141	7.12899	-31.0429	2.42294	-31.0216	2.36596	-26.3023	8.30848	-34.7502	2.27158	-33.6103	2.34373	-32.2041	3.10616	-22.5099	4.36971	-34.633	3.44939	-33.7595	3.92936	-40.9183	5.46323	-37.7543	4.34474	-29.6367	3.51926	-24.4807	1.74365	-30.5849	2.1733	-24.7576	1.92041	-33.2588	1.67717	-24.9494	2.019	-19.1115	1.92666	-22.3714	3.17504	-21.4765
5	-36.9927	2.99979	-32.8232	3.42416	-31.3484	4.16562	-31.2819	3.51906	-36.0612	6.58434	-33.3333	3.47245	-31.8363	2.60023	-26.7354	6.6223	-38.2457	2.41796	-31.9029	3.29164	-33.422	4.82314	-24.562	4.20828	-37.7467	4.85189	-32.1801	4.31309	-39.8093	5.72395	-39.0885	4.89936	-32.1357	4.81815	-28.9865	3.1543	-29.0086	2.21983	-23.1648	2.45989	-31.426	3.93048	-28.1881	3.5277	-24.9501	2.63964	-22.9984	3.81609	-23.7747
6	-38.8952	1.62069	-31.4351	2.48768	-31.2756	3.2597	-34.0319	1.74642	-36.6629	3.74059	-33.8041	2.79317	-36.8907	2.45654	-29.3052	3.48162	-35.3872	1.57266	-34.9203	2.19067	-31.8451	2.68518	-28.1663	2.80669	-34.2938	3.68627	-36.4806	3.21774	-42.4943	5.90422	-41.2301	5.0468	-32.5057	4.04485	-30.7062	2.10374	-27.5513	1.53096	-26.9248	2.60135	-33.1321	2.24114	-29.8292	1.479	-29.0888	1.86797	-26.5604	3.34444	-26.6401
7	-37.2345	2.50932	-31.8553	1.7591	-33.8856	3.69379	-33.0572	1.38736	-36.0793	3.2726	-30.6884	2.83664	-35.2275	1.73512	-34.2007	1.34548	-32.4037	3.33249	-35.7876	2.23866	-34.119	1.91022	-33.0455	3.84802	-36.5578	2.46749	-34.1657	1.92373	-44.3874	5.46317	-42.217	4.00077	-30.8868	2.26107	-32.4271	2.99012	-30.4667	1.42881	-29.965	2.23712	-36.9078	4.40894	-28.4247	1.50492	-29.0198	2.12999	-26.5228	1.47592	-30.2567
8	-34.2885	1.89444	-32.4946	2.00063	-34.5413	2.33089	-31.6518	1.94487	-35.1794	4.18733	-31.5555	2.44323	-32.2779	3.2439	-30.4479	3.86594	-33.241	2.22249	-33.4216	2.15295	-33.6985	2.24129	-33.5661	4.02581	-34.2523	2.34263	-32.3742	2.56078	-43.0653	5.88921	-43.1014	3.10097	-35.8416	2.62954	-32.8678	1.95948	-29.8218	3.64416	-28.2687	2.23353	-35.5045	4.13481	-30.9776	2.10872	-28.5697	2.44662	-30.9896	3.9908	-30.8091
9	-36.3592	1.9217	-31.0064	2.07488	-30.6857	2.49737	-35.4218	2.5418	-34.0405	3.05892	-25.7647	4.16633	-34.1515	3.14028	-34.8298	3.54574	-34.1391	3.61623	-34.9655	2.59265	-31.4258	2.0289	-33.9911	2.41117	-33.8308	1.95694	-34.5215	3.65011	-42.6616	3.36546	-41.4159	2.41655	-41.6749	4.66002	-32.6468	3.77254	-32.2521	2.74969	-28.552	2.81826	-35.0271	3.49987	-34.0651	2.08081	-33.2881	2.35725	-32.9058	2.1709	-34.2871
10	-36.2007	2.50235	-31.6196	2.11572	-31.3457	2.18257	-34.2089	2.03942	-35.1301	3.06816	-30.3872	4.08437	-34.6695	3.88491	-32.8271	3.15109	-33.4993	2.70906	-32.9765	2.44593	-30.3	2.27575	-34.0595	2.22797	-33.0138	2.18471	-35.1674	2.44683	-40.4083	2.4683	-44.8774	2.7487	-37.931	5.3527	-37.2837	3.05662	-31.993	4.41136	-31.4079	2.38524	-38.1178	3.12872	-35.1425	2.21955	-35.2421	2.31181	-34.3209	2.25981	-34.1715
11	-33.6583	2.97489	-33.3761	3.18253	-33.1837	3.5261	-33.8379	3.59258	-32.2473	4.028	-29.0021	5.20866	-32.4141	4.59811	-32.0677	5.51301	-28.9636	4.66585	-29.1945	3.49187	-28.2709	3.29439	-31.7727	3.19623	-30.3104	3.60548	-30.7465	3.39679	-44.4202	2.73385	-45.9595	3.25968	-37.5834	3.15698	-33.5428	3.32099	-34.4407	3.10909	-32.7347	3.19347	-39.1996	3.5147	-34.1457	3.19698	-36.0185	3.16282	-34.2996	5.1422	-36.2878
12	-30.0315	3.56144	-28.5208	3.16711	-30.2023	4.00181	-34.8135	3.38566	-31.7262	3.46255	-30.0447	3.9704	-31.7394	3.85465	-30.7541	3.87927	-28.5864	3.73058	-28.6127	3.84661	-28.9017	3.0677	-30.649	4.03923	-28.4551	3.48394	-28.836	3.51317	-40.6332	3.44299	-43.9306	3.16471	-35.9827	4.36923	-36.0483	3.1642	-35.2733	3.39296	-33.1844	3.69079	-37.165	2.92013	-32.8297	3.35225	-35.3521	3.11292	-37.2701	3.24973	-35.0368
13	-28.1007	3.63089	-26.0113	3.48926	-28.9044	3.98812	-33.2574	3.72784	-32.9628	4.06752	-26.7345	4.85368	-31.0876	4.39514	-29.7884	3.90038	-26.2925	4.59357	-26.6006	3.52028	-27.5784	3.57224	-32.1457	3.3731	-28.1543	3.61865	-30.4447	3.41115	-37.8248	3.70751	-45.4728	2.79514	-36.1238	3.85921	-34.0879	3.13452	-32.3466	3.22525	-35.1728	3.24675	-36.7801	3.23517	-34.0343	3.27647	-32.5342	3.18308	-36.6327	3.64101	-34.7442
14	-27.3159	3.52591	-29.2554	3.22705	-31.7645	3.26294	-31.8731	3.46131	-36.715	3.16954	-28.5637	3.80941	-32.402	3.50072	-27.655	4.42734	-27.9669	4.47006	-25.4849	3.23552	-27.3701	3.12866	-30.7473	3.94242	-27.2209	3.15946	-32.2935	3.00147	-41.2044	2.37397	-44.6358	2.31327	-38.3833	2.96445	-33.799	3.45878	-34.6535	2.88987	-36.3217	2.45499	-36.1318	2.89615	-34.9112	2.51604	-35.0061	2.68303	-35.63	4.82472	-31.5611
15	-30.9621	4.36373	-29.0327	3.9979	-33.4165	4.11083	-33.5477	3.73162	-37.0915	3.93192	-29.3871	5.12241	-33.9677	5.38979	-34.2696	3.98265	-29.4264	4.06023	-28.7571	4.34961	-33.6002	3.83816	-34.9783	3.91943	-31.6446	4.02537	-31.5658	4.17913	-41.9478	3.44245	-47.0797	3.34483	-40.0053	4.09255	-40.6746	3.8334	-38.9159	3.54906	-41.344	4.55422	-38.7321	3.75257	-37.6165	3.54288	-38.8634	4.60301	-39.3359	3.88312	-38.8502
16	55.30575539568350	5.77069	49.92505995203840	5.64623	58.73800959232610	5.97089	52.42805755395680	5.65174	63.38429256594720	6.65886	57.7188	6.04543	48.35131894484410	5.81278	53.67206235011990	5.94486	57.20923261390890	5.98494	36.70563549160670	5.38172	58.04856115107910	6.4639	50.61450839328540	6.11637	57.88369304556360	6.06782	29.55635491606710	5.00103	25.20983213429260	4.96521	52.26318944844130	8.25952	44.63429256594720	6.05928	59.00779376498800	6.15018	57.14928057553960	5.84062	52.48800959232610	5.63994	50.43465227817750	6.0252	70.08393285371700	6.97707	49.40047961630690	5.58786	53.08752997601920	6.50024	39.08872901678660
17	62.65940902021770	6.33477	57.68273716951790	5.84165	60.77760497667180	6.33131	58.56920684292380	7.18822	69.30015552099530	6.4438	67.4961	6.58913	57.06065318818040	6.06805	61.41524105754270	6.15834	68.08709175738720	6.40908	41.97511664074650	5.16254	67.43390357698290	6.52333	62.69051321928460	6.27926	62.86158631415240	6.88965	34.33903576982890	5.31456	29.98444790046660	4.73485	60.54432348367030	8.60898	56.37636080870920	5.57953	63.35925349922240	6.35627	66.15863141524100	6.82675	63.67029548989110	5.98872	59.59564541213060	6.11576	74.88335925349920	6.1575	56.93623639191290	6.11116	61.78849144634520	6.63227	58.36702954898910
18	67.62682029124660	8.19978	61.52984477516400	8.77908	66.26660265642500	8.29436	62.53800608097290	7.72002	72.17154744759160	10.20916443578020	77.0523	9.04668	59.80156825092010	7.66106	63.80220835333650	8.59029	80.44487117938870	12.43659091606160	47.22355576892300	7.35075	69.77116338614180	8.34326	65.09841574651940	8.06935	67.81885101616260	8.04737	40.82253160505680	6.67366	32.80524883981440	7.15952	71.24339894383100	9.92127	58.95343254920790	7.58683	67.89886381821090	8.24216	70.45927348375740	8.78945	66.42662826052170	8.70204	66.37862057929270	8.05782	79.86877900464070	9.13392	62.07393182909270	7.76579	67.59481517042730	7.92142	64.12225956152980
19	69.65093729799610	4.58753	59.45378151260510	5.00631	70.08726567550100	5.20909	61.65158371040730	4.80025	79.49256625727220	5.11423	78.9108	4.67412	62.18487394957990	4.48493	64.43115707821590	5.08132	74.67679379444090	10.63930180443680	51.80995475113120	3.82416	72.70523594053010	5.13228	66.43503555268260	4.35017	71.20232708468010	5.74829	44.89334195216550	4.04659	41.30575307045900	3.5939	69.14996767937950	7.293	67.04912734324500	4.23769	72.64059469941820	4.3328	67.12992889463480	4.57008	71.41241111829350	4.32274	67.69553975436330	4.34615	83.40336134453780	4.61646	68.18034906270200	4.68085	69.03684550743380	4.73359	66.11182934712350
20	75.82803613248580	2.95833	66.02542656406830	3.15647	76.06222816995650	3.89968	68.09969889595180	3.27092	80.82970893275340	6.63334	83.1716	3.0296	62.41217798594850	3.15141	67.74841083974570	3.82423	84.66042154566740	8.07219	59.04984944797590	5.44668	80.04349280695880	4.60827	71.56239544998330	4.84844	78.88926062228170	3.99641	51.73971227835400	3.17895	38.62495817999330	2.35957	73.38574774171960	6.59711	67.63131482101040	3.3395	78.18668450986950	5.57814	77.98594847775170	4.62291	75.64402810304450	3.16469	78.43760455001670	6.50981	92.63967882234860	3.80742	65.74105051856810	3.47268	69.92305118768820	3.33276	72.76681164268980
21	79.18291235802680	2.55194	71.36802847940330	3.04132	74.47024919477880	1.99831	69.07950500084760	4.45005	88.38786234955080	4.40336	89.2863	2.35657	70.58823529411770	6.44024	68.29971181556200	4.42284	89.33717579250720	5.65511	57.51822342769960	3.93296	81.09849126970670	2.28901	71.18155619596540	4.6199	84.94660111883370	4.65156	54.53466689269370	2.5152	43.73622647906430	1.91347	72.45295812849640	6.26414	70.07967452110530	4.37051	81.06458721817260	2.5437	79.87794541447700	2.82422	79.62366502797080	3.85912	79.75928123410750	2.01285	89.23546363790470	5.47375	72.53771825733170	2.72979	76.13154771995260	2.47538	79.01339210035600
22	93.99818676337260	8.43649	82.86491387126020	8.32715	95.93834995466910	7.81246	83.10063463281960	9.4827	103.98912058023600	9.67148	104.2611060743430	8.20517	78.80326382592930	7.48372	79.49229374433360	7.53111	98.54941069809610	7.46023	71.96736174070720	6.95123	92.43880326382590	8.73954	89.12058023572080	7.21419	100.41704442429700	7.94896	64.17044424297370	7.63568	53.85312783318220	6.20856	88.26835902085220	7.83673	83.60834088848600	6.8871	93.16409791477790	7.79912	88.30462375339980	7.65442	86.85403445149590	7.71498	94.68721668177700	8.19467	109.24750679963700	8.16064	82.21214868540340	6.81963	86.12873980054400	7.58304	93.00090661831370
23	90.68653539116550	9.01155	78.64112116373960	9.05769	87.01436934539650	9.05706	76.95582756785520	8.4777	101.57885400035500	10.05677284500880	98.6695	9.16636	68.10360120631540	8.09447	72.43214475784990	10.28552030887150	96.18591449352490	10.67724010936780	69.15025722902250	8.14811	87.33368813198510	9.01707	79.10235941103430	8.26579	93.63136420081610	10.08123541368710	66.24090828454850	7.69685	52.43924073088520	8.10247	86.41121163739580	9.76877	85.20489622139430	8.58305	88.23842469398620	8.68514	86.42895156998400	8.75973	85.29359588433560	8.57695	84.45981905268760	8.5452	104.87848146177000	10.62839990179940	75.09313464608830	8.4122	79.88291644491750	8.37658	89.39152031222280
24	92.46600514516720	7.74065	85.52002940095560	7.8403	89.32377802278570	7.39838	79.91547225284820	7.17248	97.96030871003310	8.82166	103.5281146637270	8.60456	77.76552737963980	8.065	77.63689819919150	6.9296	105.60455714810700	9.01444	75.98309445056970	6.84732	95.81036383682470	7.78019	88.05586181550900	7.3621	99.76111723631020	7.78101	72.06909224549800	7.01313	52.40720323410510	5.79458	87.43109151047410	10.31989071589300	93.77067254685780	7.40764	94.72620360161710	7.55687	91.45534729878720	7.71282	94.06468210216830	7.51065	95.38772510106580	7.93409	112.01764057331900	7.93246	81.58765159867700	7.02115	86.42043366409410	7.42261	101.23116501286300
25	97.16840536512670	2.09661	88.05886736214610	2.76499	93.81520119225040	3.94629	82.09761549925490	2.03024	102.79433681073000	3.7141	104.7317436661700	4.74837	81.38971684053650	2.98473	79.04247391952310	1.80268	103.11102831594600	3.20363	81.03576751117740	3.32651	100.83830104321900	2.08883	90.74143070044710	1.91911	104.34053651266800	3.74311	74.01266766020860	3.99008	56.70640834575260	1.50681	85.78614008941880	3.30834	89.00894187779430	4.83132	96.85171385991060	3.24539	93.55439642324890	2.53783	96.18107302533530	1.94215	93.94560357675110	2.13271	116.05812220566300	3.0982	85.22727272727270	2.98699	93.16318926974670	3.55744	103.40909090909100
26	101.53022188217300	3.23127	88.00688599846980	4.83887	99.71308339709260	5.34972	87.35654169854630	3.9278	106.63733741392500	5.01091	110.9984697781180	5.2435	80.54705432287680	5.36873	83.49273144605970	4.26157	112.06962509563900	6.85287	77.12318286151490	2.55837	105.26013771996900	4.47135	98.75669472073450	3.3387	108.60749808722300	6.12492	78.67253251721500	2.87446	56.88599846977810	4.52895	92.50191277735270	7.00111	97.03519510329000	2.92805	101.30068859984700	2.80746	97.62815608263200	6.19229	95.21805661820960	3.77463	103.42387146136200	2.91144	119.22341239479700	4.04905	88.71461361897470	3.40348	98.98622800306040	3.8281	109.60214231063500
27	112.40310077519400	4.48563	105.71195430436600	6.18876	107.83353733170100	4.96592	98.83720930232560	4.85899	122.54181966544300	7.613	119.7878416972660	4.28037	96.49122807017540	4.44118	95.06323949408410	3.70864	119.23704610363100	5.73153	95.06323949408410	3.77586	118.38025295797600	4.33513	107.64993880049000	4.60565	121.48102815177500	4.20207	94.53284373725010	4.44719	67.50305997552020	3.55387	104.14116687066500	8.43519	107.56833945328400	6.42225	113.50469196246400	6.2648	116.05467156262800	4.59496	110.52631578947400	4.48035	114.15748674010600	8.10574	136.45450836393300	6.50365	96.91962464300280	3.98236	100.10199918400700	3.63559	124.29620563035500
28	115.50262414210700	8.81894	96.16471538150990	4.04869	96.64917238595080	4.56583	96.52805813484050	5.22057	117.62212353653600	6.70198	120.0645942672590	5.35866	92.59184497375860	6.69825	89.70528865563180	4.15434	117.03673798950300	5.25133	92.47073072264840	4.56583	112.69681065805400	5.39853	103.99677028663700	4.34576	116.69358094469100	5.07458	86.45538958417440	5.2587	65.84578118691970	3.4314	102.68469923294300	7.1979	110.75898264029100	4.91924	109.95155429955600	6.13365	107.38796931772300	4.6766	106.56035526847000	5.76454	116.14856681469500	5.42053	128.60314897052900	6.38898	92.41017359709330	5.23837	106.25756964069400	4.33004	112.17198223657600
29	121.29196770080700	6.59416	108.43603909902300	5.87239	113.11092222694400	6.12391	102.63493412664700	5.95409	127.53931151721200	7.47746	128.7505312367190	9.79389	106.22609434764100	5.70297	97.64130896727580	6.94835	129.43051423714400	9.88453	99.66000849978750	5.49414	116.27709307267300	6.42195	119.18827029324300	7.94786	124.39439014024600	7.72679	96.70633234169140	5.58603	73.20441988950280	6.04411	114.38589035274100	8.15896	118.14704632384200	6.75867	119.57076073098200	6.5771	115.25711857203600	6.30766	117.57331066723300	8.39515	123.79940501487500	6.04773	142.37144071398200	7.1927	98.23629409264770	5.76151	112.64343391415200	5.81677	126.26434339141500
30	131.29873022945000	4.92727	116.26197371352200	5.39585	120.09356204054400	5.88297	114.88081978168900	8.39847	142.50389841835600	9.94684	138.5609267097350	9.49775	110.89329472042800	7.79843	104.21029182446000	6.48226	141.25640454444200	7.62446	113.63332590777500	4.66688	130.45221652929400	6.85553	124.50434395188200	5.24364	139.47427043885100	5.38882	108.93294720427700	4.87401	77.09957674314990	4.15503	126.04143461795500	9.56954	120.89552238806000	4.61212	128.17999554466500	5.68894	118.66785475607000	6.3237	128.71463577634200	6.0925	137.42481621742000	5.97688	147.60525729561200	5.27752	108.77701047003800	6.30097	115.72733348184500	4.52058	143.52862552907100
31	132.78905560459000	4.98081	111.73874669020300	4.57234	123.72021182700800	5.21795	113.43777581641700	6.82437	132.41394527802300	6.3536	135.7678729037950	5.40932	106.22241835834100	7.28383	104.39099735216200	4.87182	137.11385701677000	5.21419	112.37864077669900	4.52185	127.14033539276300	5.03257	119.06443071491600	6.13589	140.48984995586900	5.58181	106.55339805825200	5.13971	82.43601059135040	4.51429	118.40247131509300	5.12951	126.91968225948800	5.97081	123.52162400706100	5.11498	120.34421888790800	6.17786	121.91085613415700	4.69321	132.34774933804100	4.93573	147.57281553398100	9.08627	106.15622241835800	5.05766	119.57193292144700	5.47031	139.91615180935600
32	154.52414439756200	4.69744	124.07407407407400	3.21825	132.86451007970000	7.73615	127.61368963900600	5.54085	147.35114861697100	6.1432	153.1176746366620	6.83777	116.22128457571500	5.47653	117.65119549929700	5.30248	150.02344116268200	3.37535	125.36333802156600	5.55492	143.81153305203900	3.16471	128.90295358649800	5.51715	150.91420534458500	3.39033	113.31458040318800	2.92106	90.17815283638070	2.79472	128.38724800750100	5.51	144.49132676980800	6.24071	139.73277074542900	3.31468	129.30145335208600	8.27762	138.67791842475400	2.74313	144.56165025785300	5.27987	169.31551804969500	3.86277	117.55743084857000	5.0566	127.00421940928300	3.20545	149.50773558368500
33	131.89177201153300	6.96075	114.32690175205100	6.80663	124.39565313816800	6.94923	104.87913062763400	6.25662	134.50876025726300	7.7847	134.4200487913060	7.61082	105.23397649146200	10.31273179126590	98.75803947660240	5.58496	134.99667332002700	7.36416	112.70791749833700	6.00288	128.78687070303800	7.67848	117.58704812597000	6.22052	138.05721889554200	7.80933	104.83477489465500	6.12906	73.98536260811710	6.2822	112.13129296961600	7.54833	121.64559769350200	7.25232	127.41184298070500	7.82541	118.93989798181400	9.20859	118.34109558660500	7.58391	136.85961410512300	8.78918	151.14216012419600	8.69325	102.88312264360200	5.72584	115.32490574406700	9.50362	130.13972055888200
34	138.66420152530600	3.9616	122.97203605269200	3.7656	130.11324243124600	2.68196	113.42731684770100	6.14433	141.89969956089700	6.19656	148.6480240351280	4.08919	111.39357522532900	7.01304	105.29235035821600	2.75051	148.27825283106100	3.41948	122.16316154379500	4.17672	135.42870348971600	2.99708	128.77282181650100	6.18958	149.68800554656800	5.26614	113.95886295354800	2.95082	77.12040674832450	4.5811	126.66974809336700	8.2637	133.71851167090400	4.21991	135.22070718742800	9.89929	125.53732378091100	2.53392	125.07510977582600	3.60654	145.68985440258800	3.9479	154.93413450427600	8.09644	110.72336491795700	4.19637	118.46544950312000	2.8238	149.20268084122900
35	155.14110429447900	15.12789493322430	137.79141104294500	13.96491834390530	143.21472392638000	14.41835132199140	127.26380368098200	14.47761361073010	156.93251533742300	17.49730750990730	163.1901840490800	15.41549538812090	129.57055214723900	15.54416817232420	122.40490797546000	14.05456198798430	159.50920245398800	15.22367809691400	132.49079754601200	13.92874035626140	154.87116564417200	15.00372263922790	139.48466257668700	14.39608049829230	163.95092024539900	15.49246939965190	131.01840490797500	14.19848596970480	94.20858895705520	11.96293342322630	142.52760736196300	14.52958448045610	147.04294478527600	14.63349659884390	137.74233128834400	17.10394414237720	134.62576687116600	13.75295462568400	143.73006134969300	15.02751326546500	163.85276073619600	15.49210202536100	167.09202453987700	15.80142452428180	122.84662576687100	13.54804393640370	140.02453987730100	14.01060194601430	163.63190184049100
36	165.93406593406600	13.67212994283300	143.13186813186800	12.00475893625810	140.75924075924100	11.74400073983400	132.24275724275700	11.16212503951090	158.79120879120900	15.28133720111740	159.9400599400600	12.55055508064680	132.61738261738300	13.51674273416930	128.44655344655300	13.11489380697160	156.59340659340700	12.53979625545940	140.25974025974000	11.81804093256210	156.84315684315700	12.15455418746650	142.50749250749200	12.31911971043640	160.71428571428600	13.08659358171850	130.91908091908100	10.98849815736230	92.00799200799200	9.47175	141.93306693306700	14.80050459776920	150.29970029970000	12.29345754412550	148.32667332667300	11.91181163179070	141.28371628371600	11.46165009411000	141.58341658341700	11.93064872465230	166.15884115884100	13.63013156141250	175.84915084915100	14.84066297058890	127.79720279720300	11.98813871337390	132.36763236763200	11.65167984080550	161.63836163836200
37	166.80338374775700	11.29152725963950	148.34657780056400	11.56745003217280	151.93540117918500	11.07511033729400	141.91233017175100	10.73967871360180	168.36708536272700	17.27908001038870	173.4170725455010	13.27821808838730	135.17046911048500	14.29523244601410	130.63317098180000	13.64481144673990	161.42014867982600	12.23445290497900	143.65547295565200	11.85695695506790	159.06177903101800	11.18389989303500	140.09228402973600	10.34597568699340	169.28992566008700	11.50791338149890	134.93975903614500	10.22582909101820	96.28300435785700	9.16119	146.83414509100200	11.11266912866100	162.95821584209200	11.41534013507030	158.08766982824900	12.58344154158980	149.52576262496800	12.59709991611360	151.67905665214000	11.22443354008470	171.13560625480600	13.00631983500140	177.56985388362000	12.25223500182550	126.99307869777000	10.91934551532010	139.63086388105600	10.56450775469840	171.03306844398900
38	164.44672131147500	11.52543105293750	134.75922131147500	10.06813445887400	149.15471311475400	10.42702326845350	130.14856557377000	10.70323835800850	165.88114754098400	12.83775873996990	174.0522540983610	13.10515248366500	134.60553278688500	12.10049133904670	122.25922131147500	11.96303139745930	172.28483606557400	12.33283606166940	141.70081967213100	12.40931331179640	154.40573770491800	10.62704011323430	148.48872950819700	10.97229511570680	171.61885245901600	11.90555034944110	134.14446721311500	10.29972361064500	95.90163934426230	8.60814	148.94979508196700	12.86854402860510	153.68852459016400	11.68214100707080	146.43954918032800	11.63331620222390	143.98053278688500	10.18421120549860	146.18340163934400	10.54198160737560	167.95594262295100	11.26742069156970	190.98360655737700	13.33727348942820	131.60860655737700	9.74706	142.62295081967200	10.19004258230250	169.97950819672100
39	170.06978547428300	10.15538812647630	134.37580770224900	10.67691634589550	152.85603515120200	8.77357	135.04781597312000	8.65059	167.27836650297200	12.38420098897730	162.3158438873090	10.73127447791980	133.93641767898700	13.08892911336380	126.44094081157900	7.96122	162.85861979839700	10.49085679656130	144.76608942879300	8.95112	159.88627552339100	11.13095655514010	146.47195657792700	9.85158	178.10803825277800	9.75103	142.59498578444000	13.05499509590860	95.89041095890410	8.16026	145.15378650814200	11.09312867859370	156.37115533729600	11.99937385089640	159.39519255621600	11.72628337218140	145.98087361075200	10.85300102812410	152.46833807185300	9.18176	169.73378133884700	9.45303	179.06435771517200	10.68491339803840	128.58619798397500	8.80755	138.27862496769200	8.61641	170.53502196950100
40	178.07630306286900	15.62547567785410	150.80601826974700	13.28339003717450	156.50188070929600	14.09812730649060	144.33100483611000	12.92553947926330	172.99838796346000	14.91061806836810	184.1751746372920	14.97260872827250	141.45620634067700	17.17376837775290	134.63191832348200	12.28336654056080	182.24073078989800	15.54716683213520	151.34336378291200	13.66650140311520	168.99516389038200	14.18954498993270	152.33745298226800	13.25363286812130	178.13003761418600	15.27895690722160	142.12788823213300	14.08111279415310	109.02740462117100	11.00495865778500	150.18807092960800	14.50979774908480	162.03653949489500	14.28639472030120	161.63353036002100	14.74947756811220	152.60612573885000	14.40542185515120	155.99140247178900	13.42252786350790	187.99032778076300	15.60866177540680	192.31595916174100	15.29116568592980	143.25631380978000	13.00261391654540	149.73132724341800	13.40580326350750	174.93283181085400
41	172.07792207792200	16.71744411355400	145.58441558441600	15.27297196524800	144.80519480519500	15.22735300463220	134.77922077922100	16.04189482634500	164.72727272727300	17.61547987170450	169.7142857142860	16.61403647423060	133.84415584415600	19.18457273693190	121.27272727272700	13.28839323899070	169.68831168831200	16.88399137134800	136.62337662337700	14.52921676276180	162.36363636363600	15.69625651004170	147.19480519480500	14.77689030858550	171.03896103896100	16.41182882039370	132.62337662337700	13.97545071177650	96.90909090909090	13.09478627195410	146.77922077922100	15.18335642369140	155.11688311688300	15.24210492974500	156.07792207792200	15.99602471221870	149.37662337662300	15.19965102053000	152.05194805194800	15.81952832849530	169.14285714285700	16.22968863024130	181.89610389610400	17.24484577596220	128.02597402597400	15.58750251618380	143.63636363636400	15.36086715838660	169.37662337662300
42	173.19838056680200	17.19958571236750	150.36437246963600	16.51862494534440	156.68016194332000	16.46713888446510	142.83400809716600	15.12346815371530	178.94736842105300	19.29286604635580	179.4601889338730	17.56607481073820	130.01349527665300	17.92867467795000	129.25775978407600	15.00906192661030	177.67881241565500	17.66785798955270	145.37112010796200	15.60109056411510	168.44804318488500	16.70818961391120	160.35087719298200	16.46867333478370	172.06477732793500	16.99702357320660	137.43589743589700	14.91365294157170	102.99595141700400	13.56163858626710	156.19433198380600	18.27374618217450	170.06747638326600	17.98086774630450	158.56950067476400	18.40045909757080	152.71255060728700	17.82240641502540	157.59784075573600	16.23576719872600	177.57085020242900	18.02806811050600	189.50067476383300	19.17343896445560	132.82051282051300	15.11656307405650	143.15789473684200	15.53400725944550	176.89608636977100
43	189.14155770324000	21.63710572806260	160.83001705514500	19.34362678192910	168.56168277430400	19.15964509202310	163.75781694144400	19.28584623837220	190.59124502558300	22.67020262219540	199.1188175099490	21.77201671095250	148.35133598635600	20.58860114829730	140.93234792495700	19.83892702199440	193.34849346219400	21.96195090432350	157.10631040363800	18.41387975206620	177.65776009096100	20.44807947373670	161.85332575326900	18.93226242387590	195.05400795906800	21.03510315275760	153.26890278567400	18.06680693704540	111.99545196134200	16.13405939988390	158.84025014212600	20.07556490301170	184.47981807845400	21.94332319522810	169.58499147242800	22.47248948432890	157.44741330301300	18.39950300706920	171.14837976122800	20.13368593645570	201.39283683911300	22.30636468499690	206.48095508811800	22.11142726495260	147.64070494599200	19.00710836096380	155.91245025582700	18.59494897661290	205.03126776577600
44	197.90127106118800	25.45956613776770	173.81022760863100	22.43646478866710	178.12592373632900	21.71591213881140	164.38072716523800	20.86199839623530	202.80815843925500	27.07263742132590	205.9414720662130	25.06988936948740	156.13360922258400	22.39946118059360	153.70972509606900	20.93938374528630	199.37924918711200	24.05638019948130	169.90836535619300	21.20769068873880	195.86166124741400	23.20420550909480	171.17942654448700	21.31068237129890	203.90186225243900	23.71088210917240	161.80904522613100	21.52573904406450	120.72125332545100	19.50820767517260	168.48950635530600	21.69050713172040	192.01891812001200	23.03655801909810	184.36299142772700	23.37559298192290	175.05172923440700	22.20388310432240	180.19509311262200	22.06281711339280	206.50310375406400	24.35983136885460	214.48418563405300	24.88001668022390	157.22731303576700	20.59076805195850	170.23352054389600	21.33065993715920	204.43393437777100
45	182.88648031945200	13.20853441382900	162.66400456360500	12.38155719489680	168.62521391899600	13.08542125264110	158.12892184826000	13.45260467594290	188.96177980604700	15.67154642794950	192.2133485453510	15.98102479196470	149.88590986879600	15.13358769284550	140.95835710211100	14.10177550325590	188.84768967484300	13.48379471117830	155.84711922418700	12.07369035626330	179.72047917855100	14.13631542186840	165.31660011409000	12.57610647016250	193.12606959498000	14.41000319120500	156.67427267541400	12.49556935084590	104.53508271534500	9.6923	167.82658300057000	14.90859696039930	183.62806617227600	14.89860504283480	172.10496292070700	12.62127424517690	167.34169994295500	12.96170440628290	164.17569880205400	12.43142488431910	195.00855675984000	14.75253550647990	198.28864803194500	14.66667208718590	145.35082715345100	11.86081335140050	160.63890473474000	12.49356210691200	188.79064460924100
46	194.57274826789800	12.29353196756910	165.15588914549700	10.81147489482860	169.45727482679000	11.03270113305370	149.13394919168600	9.84046	192.89838337182400	13.80690723519260	191.9457274826790	11.48557038347850	147.95034642032300	15.44248607643480	139.23210161662800	8.84922	194.37066974595800	11.46616219268900	164.72286374133900	9.99655	179.12817551963000	11.35993909185730	168.36027713625900	12.26930755927090	188.59699769053100	10.59631993732550	157.21709006928400	13.63351284924470	107.36143187067000	8.83392	164.63625866050800	11.91917542262230	187.81755196304900	10.78529124870490	177.25173210161700	11.73402865373200	165.18475750577400	9.66297	173.23903002309500	12.15624934200240	205.36951501154700	13.28371684304880	205.68706697459600	14.44862418719540	143.93764434180100	10.31741752672470	164.49191685912200	9.63922	187.41339491916900
47	197.70815201624600	19.50221632214480	166.49260226283700	17.02636123804310	172.14969538729300	16.96863470301460	159.12387583405900	16.29648281238260	188.54076008123000	19.77119537789860	195.3002610966060	19.15139458886510	148.94110821003800	18.60396210939230	137.80098636495500	17.05976094776970	192.66028430519300	19.16644321193730	164.72294749057100	16.41250916762600	173.86132869161600	16.63581880068950	167.44995648389900	16.47806804700580	196.48970118944000	18.06156505608710	159.90716565129100	15.99485243149980	107.54279083260800	14.45626472691790	167.94313896141600	19.47549875754480	188.01856686974200	17.74125664478530	170.29300841311300	20.41885671614120	165.82535538149100	16.11477067253130	175.60197272991000	18.35765392727690	192.80533797505100	17.98684765877450	206.87554395126200	19.51133288681150	151.20394545982000	16.42818305900940	161.76385262547100	16.35485231820980	193.87873513199900
48	201.41843971631200	24.94237135534060	166.84397163120600	21.82212710426680	175.65011820331000	22.56214039755170	156.79669030732900	22.47844471621100	194.59219858156000	24.75066763879840	207.4172576832150	25.55733161720820	150.26595744680800	22.97047346313390	147.25177304964500	20.70711876136210	192.84869976359300	24.09119338738360	162.61820330969300	21.79258365382530	181.20567375886500	23.39835183499180	173.93617021276600	23.12329229824850	203.60520094562600	24.85678327164220	160.63829787234000	21.83037315252080	109.16075650118200	17.34409623513360	173.43380614657200	24.44552558375370	185.54964539007100	23.60731383003130	180.70330969267100	23.57082032918500	168.82387706855800	21.98385699554630	176.24113475177300	22.79322146431010	202.68912529550800	25.04190230049070	209.19030732860500	26.16084552533770	145.50827423167800	20.59609146261790	165.45508274231700	21.97756741127900	193.55791962174900
49	204.29652042360100	22.90033947012790	182.93494704992400	20.20672362952910	180.93797276853300	20.12971569662740	161.54311649016600	19.33789224102050	197.97276853252600	24.54759673815190	210.7110438729200	22.19000205658070	152.28441754916800	22.10713386741450	144.17549167927400	20.60804790437700	200.48411497730700	23.44627222480900	173.97881996974300	19.55925283291140	194.76550680786700	21.01436895830710	174.19062027231500	19.67358933912290	207.47352496217900	22.86965415136150	173.85779122541600	19.74957883393060	122.99546142208800	16.23282067887880	167.80635400907700	19.06194644615870	194.64447806354000	21.05072730424390	179.66717095310100	21.21164512391110	167.95763993948600	19.80734635872500	178.15431164901700	19.75305619038500	219.69742813918300	25.90057130707290	220.63540090771600	23.12030094202220	155.82450832072600	19.10882392696070	158.97125567322200	19.11272931347550	201.11951588502300
50	211.01404056162200	19.39198149192240	184.92979719188800	17.36352438628820	190.57722308892400	16.56851656851660	170.95163806552300	16.57494040349020	206.08424336973500	19.55546372093870	213.5101404056160	21.66156152133740	173.01092043681700	21.86011469075750	147.55070202808100	14.59579139061120	217.12948517940700	18.31067712379490	181.37285491419700	16.81003144578650	197.62870514820600	19.17382624631230	184.11856474259000	17.58148986807560	214.75819032761300	19.57658148319090	171.32605304212200	16.73059122722390	127.61310452418100	16.41196238353620	186.08424336973500	18.80198917363270	207.14508580343200	18.39519646318970	186.05304212168500	17.18546488013390	178.37753510140400	16.74790203570060	181.43525741029600	16.41963156188890	218.97035881435300	18.21835816570730	227.89391575663000	19.88539843370880	157.47269890795600	15.91692307626040	168.95475819032800	15.44733902074050	211.35725429017200
51	213.98185799186700	26.07663336586050	184.11010322177000	22.93992284916940	189.14607444479200	23.63580698266090	176.25899280575500	22.84021719223240	205.81795433218600	26.77257118111500	218.3609634031900	25.61739605848900	160.71316859555800	24.30600044822940	153.45636534250900	22.16703408432970	217.20362840162700	26.46816915402480	172.63059117923100	22.07233138413740	196.27776040037500	23.99518463894530	188.39537065999400	23.38359088802660	216.92211448232700	26.18663672690670	172.06756334063200	21.91439855396160	117.98561151079100	18.37047444008040	177.22865186112000	22.99437177548810	205.81795433218600	25.34877116092220	198.71754770097000	25.00002326765840	177.13481388802000	22.27348990675010	180.29402564904600	22.48664210554300	224.71066624960900	26.35871143356980	229.84047544573000	27.32798940142780	158.86768845792900	21.99376484860450	175.66468564279000	22.97187460321530	202.12699405692800
52	222.39847715736000	23.58006678048550	177.66497461928900	20.24546710690400	188.70558375634500	20.82485359605210	176.42766497461900	19.84213625273750	205.71065989847700	24.71542919247440	217.0368020304570	23.06739055922120	166.71954314720800	23.22486567417900	151.71319796954300	19.46469741570000	211.45304568527900	25.37834805421430	189.24492385786800	21.14655887492040	208.81979695431500	22.21170417546260	188.19796954314700	21.02396544657380	217.32233502538100	23.46331502635400	189.84771573604100	21.24209929353450	125.09517766497500	17.21728004915780	186.83375634517800	20.62698768051400	209.61294416243600	22.30914728027250	192.70304568527900	22.31309121198540	175.66624365482200	21.94508766123800	185.53299492385800	20.55225773798790	218.36928934010100	23.71464687490910	233.56598984771600	24.37839473015990	157.51903553299500	19.12974609241890	186.61167512690400	20.49404183319040	210.15228426395900
53	219.74262397991200	24.49152527719940	177.52667922159400	19.14486328935880	195.00941619585700	20.39500052101160	168.11048336472100	19.33913600033910	205.21029504080400	23.75893030300560	214.0301318267420	22.54529720823310	164.75204017576900	19.38611387926070	158.09792843691100	17.81797713133580	207.56434400502200	22.23772593080520	181.41870684243600	19.95099606253270	200.40803515379800	21.02124878540360	180.82234777150000	19.50589610113490	207.09353421217800	21.42679731062650	171.56308851224100	20.00633517456560	122.22222222222200	15.54318246580270	179.72379158819800	22.38164174138560	207.09353421217800	21.33757492053270	186.12680477087300	19.74187359774360	179.15881983678600	20.80759179653380	179.75517890772100	19.79744381859780	216.03892027620800	22.39366034460270	223.69742623979900	22.43831366433050	161.07972379158800	18.27803863981470	177.71500313873200	20.59219050313780	209.22787193973600
54	227.54530477759500	27.08326877409500	197.69357495881400	24.27204119369630	208.03953871499200	24.77297949751970	180.36243822075800	22.44559524220970	214.69522240527200	27.80633373092200	227.7759472817130	26.86129994949040	174.89291598023100	26.87883329421250	167.11696869851700	21.10584784398390	232.28995057660600	27.12908119855350	193.67380560131800	23.23275523909560	211.66392092257000	24.44510568518360	189.62108731466200	23.17593387201700	230.41186161449800	26.44255866320160	189.91762767710100	23.58401116060670	126.32619439868200	21.54555329477700	188.83031301482700	24.61979531964820	215.94728171334400	25.01946912502820	205.46952224052700	24.98731811854350	195.51894563426700	23.69215589511620	194.43163097199300	24.04936660522100	232.91598023064300	26.33956193931180	244.48105436573300	27.08879461361840	172.12520593080700	22.51554637694210	184.64579901153200	23.05718016410380	229.95057660626000
55	207.91457286432200	21.47871667494850	178.26633165829100	18.91336589880950	190.16959798995000	20.11859416851750	174.52889447236200	18.85494028780760	200.47110552763800	22.55266776811200	215.4208542713570	21.87774189927830	164.98115577889500	24.71705468554720	149.02638190954800	18.14237656618510	207.28643216080400	22.13401051543930	176.60175879397000	21.42280468788400	201.50753768844200	20.29168437466260	181.31281407035200	19.52261461120360	217.49371859296500	21.55417106760470	170.60301507537700	19.42889184222790	115.04396984924600	15.68890929583640	174.81155778894500	22.55257034772210	195.79145728643200	20.02772799203950	191.30025125628100	20.31799342424320	175.47110552763800	18.60101975147850	176.35050251256300	19.41603844007830	232.09798994974900	22.57997061169770	232.22361809045200	22.36570052424260	155.46482412060300	19.05296803155730	177.19849246231200	19.11209969606700	205.84170854271400
56	215.84311303273600	19.35771299838080	180.72884496602800	17.55154704208210	186.75108091414500	17.57386195387230	164.29894996911700	16.52244388714390	188.51142680667100	18.55991907196940	216.1828289067330	18.94872383438600	156.73255095738100	20.29877287823800	146.04694255713400	14.77058605385480	199.35145151328000	18.31689855446660	175.04632489190900	18.16192310327890	185.29956763434200	17.78015197542110	176.28165534280400	16.98822376928620	203.39715873996300	19.94765600388360	168.68437306979600	18.40641390015160	113.86658431130300	13.13320184443420	161.76652254478100	19.80045643265110	194.56454601605900	17.74636448036540	179.43174799258800	17.94453398669060	167.75787523162400	16.03566075599220	178.01111797405800	16.72486965156260	206.91785052501500	19.52487769152670	217.44904261890100	19.85442544223940	147.99258801729500	16.18190542866830	166.27547869055000	17.76405967174280	207.53551575046300
57	227.40400393830000	23.86061386136230	193.86281588447700	22.06376666853410	195.17558254020300	21.70937378620520	181.98227765014800	20.75856708129540	212.66819822776500	26.16948259106590	228.6183130948470	25.39638041791170	165.83524778470600	25.46604268541090	158.97604200853300	19.18069623784600	225.00820479159800	25.38637337323110	189.30095175582500	21.53994709374490	204.26649163111300	22.43872706416170	198.22776501476900	21.89238409317170	225.89432228421400	24.11215588740420	192.09058089924500	21.57432332187650	125.40203478831600	18.09827777584360	194.45356087955400	23.22006748109200	211.22415490646500	22.84355932383930	200.49228749589800	23.12111931367090	181.62126681982300	20.51707875925740	191.33574007220200	21.32929728448080	232.45815556284900	24.76354753537160	251.82146373482100	26.37493458948420	164.62093862815900	19.88707149292660	192.02494256645900	22.19655598546840	221.98884148342600
58	233.87205387205400	29.37177925180180	200.13468013468000	26.13562436480410	215.31986531986500	27.49228667287860	182.15488215488200	25.21902895885560	218.65319865319900	27.81793545494400	233.4343434343430	29.14856541227130	178.24915824915800	27.59632858721970	166.76767676767700	23.64731995421640	241.27946127946100	29.89927977812230	203.26599326599300	26.97334817317630	213.03030303030300	27.24343181316230	200.90909090909100	26.50410307832960	235.48821548821600	29.90764192326870	187.67676767676800	26.18627972893090	128.08080808080800	21.01797007134510	190.47138047138000	27.82627869304760	225.18518518518500	28.32144879874150	206.73400673400700	27.13745552386340	190.23569023569000	26.20864466524060	194.71380471380500	25.76163330732090	241.48148148148100	31.52395933969570	243.40067340067300	30.57828628431170	177.84511784511800	25.11351354283810	194.14141414141400	26.63786214964010	223.23232323232300
59	214.93241119144900	27.68361035426620	179.15749764225100	24.54104801996650	185.31908204967000	25.97152029213090	165.19962276013800	24.38261765150140	196.66771455517100	26.70692969002210	214.7752279157500	28.31342595643480	158.75510845646000	27.49217616339160	148.31813895001600	21.82184527970020	208.80226343917000	27.68639269117980	185.44482867022900	24.99892595287270	188.24269097768000	25.30823927568970	180.35209053756700	25.31087209764730	216.37849732788400	27.87737057464850	166.83432882741300	23.84576139266960	114.30367808865100	21.06759218201700	168.46903489468700	25.54306112001480	201.35177617101500	27.84723119382110	190.97767997485100	26.54655810311130	170.10374096196200	24.28924773261350	175.03929581892500	25.66188063076920	212.95190191763600	27.50130407701090	231.49952845017300	29.01804765296810	152.24772084250200	23.10356454527340	176.07670543854100	25.68218025277190	205.91009116630000
60	224.79145812479100	24.21488772512260	196.02936269602900	22.27078048883340	202.63596930263600	23.36166408163350	186.35301968635300	23.06018647897570	213.38004671338000	24.61766522420900	232.9329329329330	25.78919645917220	176.87687687687700	28.99192459787190	166.43309976643300	21.27382466387910	226.32632632632600	25.04377350681060	201.33466800133500	22.78372866264910	212.11211211211200	23.97278647564530	198.76543209876500	22.35326001351260	226.39305972639300	25.60361626124610	195.72906239572900	24.76292869059950	128.49516182849500	20.42749039357620	188.28828828828800	22.81265042133460	227.09376042709400	24.29527660655910	197.63096429763100	22.90466099417390	192.82615949282600	22.85257014358200	191.72505839172500	21.54216304486780	229.39606272939600	25.71527304509850	233.16649983316700	25.06823079350300	172.60593927260600	20.98011507482890	194.62796129462800	22.01018608676120	226.92692692692700
61	-26.2603	3.22327	-28.3548	1.58683	-27.9993	1.55435	-29.6997	1.77405	-26.0804	5.02612	-26.7957	2.06718	-19.8612	2.89857	-20.4737	2.23584	-27.3226	2.71481	-24.9882	1.7255	-21.5659	1.16113	-17.7496	4.30585	-29.2886	1.0235	-34.7668	2.3744	-29.7768	2.26186	-21.1119	7.64979	-21.3946	2.54607	-20.6836	1.67968	-18.1908	1.51117	2.49711	6.01938	-17.9509	2.22593	-17.6083	2.25337	-17.8952	1.35059	-12.9738	3.96171	-2.62132
62	-25.4675	1.70893	-24.4818	1.6456	-21.8911	1.36438	-22.0041	1.08163	-16.3121	2.08934	-22.5884	1.44634	-8.02556	3.4497	-11.2669	2.56811	-19.3821	2.31863	-20.7067	2.61457	-14.1382	1.48759	-7.05937	3.52386	-26.3129	1.33726	-29.6712	3.5852	-21.5989	4.48139	-11.6254	7.63088	-15.3499	2.53604	-14.894	1.32952	-6.61914	2.18355	6.29967	3.79601	-10.5034	1.57016	-12.2565	1.71096	-7.97101	2.3608	-4.07122	1.52386	-1.69861
63	-19.8092	2.73938	-20.7815	2.07521	-17.4928	2.34174	-16.3917	2.47632	-11.9614	3.00856	-20.5458	2.69829	-4.69544	3.92534	-8.6838	3.49578	-15.1322	2.45597	-18.7155	2.71773	-10.8713	2.53297	-4.8096	4.14746	-21.1608	2.48261	-23.9339	2.84074	-16.1155	4.34592	-7.31384	6.33381	-13.1436	2.99126	-14.3883	2.35248	-6.12065	2.45974	3.35862	3.30318	-7.30279	3.9502	-10.5067	3.59967	-5.57929	3.65382	-2.94616	2.81329	-2.23908
64	-18.0435	2.93364	-19.0189	1.56497	-14.9753	2.24997	-14.2447	1.69258	-9.40659	2.04603	-18.0435	2.05072	-3.78817	4.10416	-7.13298	3.30052	-13.4643	2.39383	-16.004	2.37463	-9.89253	1.6712	-3.26677	3.14593	-18.0222	1.77202	-19.4729	2.27709	-14.0886	4.16901	-5.96957	5.74722	-11.3113	2.17261	-12.833	1.73431	-4.228	1.93479	1.90473	2.08511	-6.82084	2.28665	-10.0876	2.89823	-5.35949	2.58141	-2.01114	2.06686	-3.04686
65	-17.5792	1.77937	-17.3525	1.57872	-16.9498	1.78557	-12.8045	1.63904	-11.7995	2.82548	-21.2879	2.45487	-5.42772	2.84162	-6.73728	2.68883	-13.6471	1.99318	-15.8839	1.61907	-11.6337	2.3497	-5.37019	2.54309	-17.2949	1.33262	-19.305	2.23817	-15.1699	3.88682	-5.79656	5.22935	-12.7504	2.60354	-13.5084	1.98923	-7.16026	1.41656	1.59042	1.9523	-7.89456	2.03189	-10.358	2.46323	-7.64077	2.25826	-4.69004	1.39155	-4.7814
66	-13.3769	2.68672	-14.6681	1.03211	-13.4814	2.16773	-10.8216	1.67317	-8.63702	1.80768	-15.2581	2.80183	-2.61268	3.03818	-5.31639	1.85416	-9.27755	1.14995	-14.7692	1.33109	-8.89998	1.87604	-3.18242	2.09047	-15.2311	1.68645	-16.6099	1.1985	-9.28766	3.57946	-3.55999	5.35295	-9.92819	1.98265	-11.8228	2.14108	-6.16256	1.47708	2.72393	1.41136	-7.5279	2.04994	-8.96403	2.28037	-4.95567	1.71397	-2.75427	1.44888	-4.20052
67	-13.1639	1.93091	-13.7918	1.67117	-11.1831	2.94028	-7.67586	2.06956	-8.20696	1.85522	-13.8386	2.02371	-1.50645	3.31996	-2.52856	2.14854	-10.0073	2.03353	-14.176	3.91787	-7.15145	2.92477	-3.58407	2.37018	-14.4365	1.74839	-14.2528	1.46096	-8.4842	3.24212	-1.67346	5.29999	-8.46416	2.11838	-11.2499	1.61124	-4.2755	2.27696	1.32607	2.04428	-4.62289	2.26342	-6.62703	3.27091	-4.23208	1.86515	-1.60999	1.8264	-4.60285
68	-10.9358	1.8885	-13.3322	1.40292	-11.4933	2.10476	-9.33812	1.08389	-7.9687	1.59121	-13.9583	2.23304	-2.20085	2.48525	-4.29084	1.80147	-8.65993	1.69529	-13.6257	2.13134	-9.52723	1.86538	-3.46267	1.58315	-12.628	1.43155	-13.9322	1.05228	-8.0926	3.00004	-0.743397	4.36777	-9.10988	2.30477	-11.2749	2.61854	-5.18096	1.79352	1.95631	1.57714	-6.18846	1.15898	-7.01989	2.15776	-4.17998	1.58819	-2.60189	1.26463	-6.12977
69	-11.8521	0.711751	-12.8623	1.28026	-12.4602	2.60822	-8.87302	0.754788	-8.67355	0.696236	-15.2495	1.47271	-1.94318	4.05976	-3.87028	1.76303	-9.73844	0.854059	-11.6205	1.04708	-8.24888	2.66528	-2.12013	1.32729	-12.3218	1.72818	-12.5664	1.9383	-6.51482	2.74025	0.221986	4.28521	-7.80491	0.97934	-10.6039	1.28156	-5.72339	1.45062	0.244507	0.844008	-5.83599	0.817253	-7.72126	1.79901	-4.54268	1.0793	-3.77698	1.2131	-6.61455
70	-8.06231	1.46133	-10.9438	1.09437	-8.49811	1.36473	-5.26864	0.941321	-5.06374	1.4905	-11.8837	1.17945	0.617926	3.65813	-0.266684	1.3342	-6.02966	0.888999	-10.495	1.75299	-6.71914	1.88289	-0.34799	1.6817	-10.2934	0.990868	-12.1536	1.16923	-4.31898	2.21444	3.06036	4.16041	-6.35814	2.37588	-7.246	1.06489	-3.30428	0.913696	4.48484	1.187	-1.84402	1.17697	-5.92234	1.54889	-1.10902	1.45792	-1.63588	1.76548	-3.18069
71	-8.32966	1.00716	-11.0905	0.731927	-10.9333	1.98349	-8.95856	0.546186	-8.3957	1.1886	-13.4457	2.30576	-2.73882	2.88874	-2.81114	2.3994	-7.92403	0.591867	-10.9396	1.29685	-6.81089	1.88809	-0.823848	1.45548	-10.4019	0.263531	-11.6628	2.18743	-5.5028	1.87751	-0.0849003	3.9984	-8.78876	0.421963	-9.04346	1.41483	-5.50909	1.01191	1.40557	0.378075	-7.15678	0.710911	-7.5184	2.15988	-5.39589	1.87165	-4.11295	0.607403	-5.90214
72	-6.75413	1.19039	-9.73858	1.60397	-7.10843	2.09549	-5.17093	1.04961	-4.59	1.34518	-12.5315	1.76397	0.549012	2.93816	-1.40764	1.77182	-6.20511	0.980037	-9.63644	1.85971	-4.29953	1.35506	0.102142	1.97002	-8.52246	1.35286	-10.6802	1.40073	-3.65476	1.45559	3.53985	4.5261	-5.96253	2.0881	-8.31179	2.02245	-2.50567	1.82019	2.65249	1.22675	-3.53028	1.75159	-6.32641	2.02973	-0.392607	2.11665	-1.68534	1.31723	-4.20377
73	-7.35479	1.01479	-9.61466	1.0715	-8.7126	1.38561	-5.55381	1.4281	-5.73925	1.15473	-11.6388	1.22103	-1.75383	2.7502	-2.97649	1.98673	-6.99648	1.01994	-10.0138	0.955952	-6.8519	2.04959	-0.911491	1.15398	-9.51722	1.34059	-9.33178	1.52078	-3.93513	0.966063	2.78162	4.27931	-6.6916	2.66422	-9.38207	2.88378	-2.81934	1.18945	2.91363	1.51528	-3.18708	1.62573	-5.34322	1.64834	-3.4951	1.92118	-2.80991	1.19785	-4.33744
74	-5.98426	2.00017	-6.98375	1.69854	-6.02234	1.96596	-3.65211	1.97739	-4.934	2.07702	-10.344	1.72182	0.542582	2.8366	-0.203071	2.08253	-3.38558	2.15039	-7.07894	2.23115	-3.73778	2.65638	2.51936	2.50268	-7.19952	1.86139	-9.90925	2.04182	-1.86255	1.83399	5.99695	3.73644	-5.38774	2.87475	-6.82828	3.11875	-1.06295	1.79008	3.96941	2.09941	-0.437873	2.11768	-3.80124	2.69668	-0.939205	2.3246	-0.777383	1.79172	-2.98261
75	-6.32825	0.879893	-7.77284	1.13848	-6.36553	1.46856	-3.77769	0.828719	-4.7625	1.18728	-9.49703	1.18708	0.512597	2.32277	-1.24887	1.20794	-5.85914	0.533743	-8.28233	1.46103	-6.04865	1.54984	0.124266	1.54264	-7.27888	0.651215	-9.69586	1.38831	-1.69934	0.828799	5.50188	4.53276	-5.25024	1.18001	-6.39038	1.44479	-2.55677	1.66548	0.661717	0.671761	-2.59095	0.85738	-5.18189	1.68676	-2.58784	2.29005	-1.9603	0.595092	-6.48669
[truncated: 45 more columns]
