# Supplementary material for: Deep learning reveals antimicrobial peptides within prions
Source: Nat Microbiol. 2026 Jun 19;11(8):2119–25. doi: 10.1038/s41564-026-02408-1 (PMC13423867; doi:10.1038/s41564-026-02408-1)
Supplement: Supplementary file 9 — Circular dichroism experiments with prionins-7 and −38, the two peptides tested in vivo (a). The spectra were recorded in four different media: water, 60% trifluoroethanol in water, 50% methanol in water and SDS in water (10 mmol l−1). Heat map with the percentage of secondary structure found for each peptide in the four different solvents (b). Relative fluorescence of prionins-7 and -38 outer-membrane permeabilization, which was assessed using the probe NPN (c). Relative fluorescence of prionins-7 and -38 cytoplasmic-membrane depolarization. Assays were performed using the hydrophobic probe DiSC3-5 (d). [file 41564_2026_2408_MOESM9_ESM.xlsx]

## Sheet: ExtendedDataFigure6a
Œª (nm)	TFE/H2O (Prionin-7)	H2O (Prionin-7)	SDS/H2O (Prionin-7)	MeOH/H2O (Prionin-7)	TFE/H2O (Prionin-38)	H2O (Prionin-38)	SDS/H2O (Prionin-38)	MeOH/H2O (Prionin-38)
260	0.338715	-0.0937668	0.140352	0.0943583	0.0971743	0.00562793	-0.0513775	0.0939245
259	0.364951	-0.0266858	0.0905625	0.044243	0.0662763	-0.019323	-0.0916146	0.0439689
258	0.365311	0.0499578	0.0422679	0.0044797	0.0455622	-0.0508925	-0.0761641	0.015721
257	0.332367	0.143867	-0.0169253	-0.0060768	0.0361347	-0.0538173	-0.0718555	0.001147
256	0.361247	0.18638	-0.0047286	-0.0109449	0.0408908	-0.0579569	-0.0124662	-0.0218385
255	0.395331	0.157965	0.0374562	0.0606252	0.101387	-0.0953823	0.0145696	0.00461267
254	0.31893	0.145218	0.0859454	0.125116	0.0854889	-0.06754	0.0469758	0.0518809
253	0.224751	0.127292	0.143237	0.105414	0.029801	-0.0250103	-0.0122082	0.0296958
252	0.15967	0.0947605	0.204126	0.0468874	-0.0361588	-0.0455971	-0.054945	-0.0309115
251	-0.0296423	0.00386761	0.222967	0.0931256	-0.194052	-0.129649	-0.0843094	-0.0520301
250	-0.218087	0.03087	0.211947	0.0288615	-0.325224	-0.167832	-0.130386	-0.145524
249	-0.407687	0.0322807	0.117513	-0.162256	-0.405288	-0.236457	-0.191759	-0.243449
248	-0.670801	-0.0500371	-0.0124913	-0.231927	-0.5476	-0.34212	-0.2307	-0.30308
247	-0.973099	-0.176395	-0.0918734	-0.294724	-0.668361	-0.443615	-0.303331	-0.348744
246	-1.36344	-0.228901	-0.166385	-0.499897	-0.819985	-0.409593	-0.354298	-0.378571
245	-1.89657	-0.351755	-0.338421	-0.63427	-1.0553	-0.375729	-0.472297	-0.374218
244	-2.60762	-0.523127	-0.479926	-0.707174	-1.36764	-0.439844	-0.5939	-0.450254
243	-3.35424	-0.623749	-0.668234	-0.824523	-1.69971	-0.433731	-0.728981	-0.516168
242	-4.32819	-0.716676	-1.08065	-1.00123	-2.19723	-0.375824	-0.923323	-0.622018
241	-5.49047	-0.925155	-1.44123	-1.19232	-2.7099	-0.479718	-1.19378	-0.772061
240	-6.80943	-1.13006	-1.73129	-1.43255	-3.28544	-0.608105	-1.38334	-0.887722
239	-8.29857	-1.36714	-2.17014	-1.65157	-3.94268	-0.643414	-1.6115	-0.935
238	-10.0077	-1.62452	-2.68567	-1.96856	-4.65461	-0.711535	-1.90104	-1.0138
237	-11.8251	-1.85565	-3.10731	-2.29688	-5.43855	-0.841397	-2.17025	-1.09973
236	-13.8347	-2.00716	-3.63181	-2.57391	-6.33233	-0.901162	-2.45112	-1.20628
235	-16.0751	-2.15721	-4.34702	-2.85713	-7.38148	-0.945884	-2.82329	-1.3628
234	-18.3841	-2.25047	-5.0741	-3.13712	-8.54823	-1.03522	-3.24975	-1.55968
233	-20.647	-2.30697	-5.68705	-3.36277	-9.70725	-1.18782	-3.65353	-1.75439
232	-22.9529	-2.25761	-6.38789	-3.49682	-10.9286	-1.29151	-4.06023	-1.90085
231	-25.2312	-2.144	-7.3469	-3.52737	-12.1719	-1.3825	-4.55054	-1.99287
230	-27.3043	-1.99202	-8.29626	-3.53578	-13.3534	-1.47581	-5.01042	-2.0983
229	-29.2644	-1.69351	-9.25053	-3.6242	-14.5128	-1.51539	-5.37882	-2.19323
228	-31.3961	-1.52753	-10.396	-3.61717	-15.6845	-1.55704	-5.73599	-2.21675
227	-33.4635	-1.37601	-11.581	-3.71455	-16.7212	-1.56533	-6.04751	-2.30171
226	-35.2837	-1.24117	-12.6882	-4.02125	-17.6453	-1.57439	-6.30909	-2.4371
225	-37.2393	-1.23611	-13.8651	-4.32339	-18.4908	-1.67874	-6.46976	-2.50153
224	-39.2271	-1.53161	-15.1075	-4.65712	-19.0908	-1.74575	-6.5998	-2.5616
223	-40.9087	-1.79707	-16.4351	-5.0664	-19.57	-1.71134	-6.67298	-2.66373
222	-42.4096	-2.33962	-17.784	-5.44499	-19.9945	-1.66018	-6.78359	-2.67057
221	-43.8696	-3.03825	-18.8591	-5.69241	-20.2886	-1.64355	-6.83927	-2.65817
220	-45.3365	-3.77539	-19.9119	-6.00823	-20.4295	-1.53959	-6.88867	-2.69271
219	-46.7354	-4.46443	-20.7901	-6.50524	-20.5539	-1.56494	-7.05657	-2.63734
218	-48.1076	-5.37246	-21.2574	-7.08388	-20.5882	-1.70461	-7.21998	-2.58449
217	-49.6771	-6.51983	-21.6154	-7.67602	-20.5472	-1.90642	-7.30532	-2.68148
216	-51.6326	-7.66336	-21.9166	-8.49374	-20.6513	-2.10884	-7.42327	-2.79976
215	-53.2041	-9.02177	-21.9679	-9.28463	-20.9228	-2.39055	-7.76168	-2.88409
214	-54.5116	-10.5642	-22.0374	-9.87622	-21.2193	-2.72087	-8.14906	-3.08255
213	-56.7238	-12.224	-22.1043	-10.5556	-21.835	-3.16714	-8.65007	-3.3864
212	-59.365	-13.6228	-21.8279	-11.2462	-22.8771	-3.8107	-9.43729	-3.61602
211	-62.3901	-15.3576	-21.5408	-12.0112	-24.1571	-4.56582	-10.4457	-3.92294
210	-65.5068	-17.2435	-21.1733	-12.9866	-25.6138	-5.51392	-11.4991	-4.4169
209	-68.7669	-19.2493	-20.6413	-14.0953	-27.4063	-6.69502	-12.7259	-4.9602
208	-70.0973	-21.4334	-19.8061	-15.1933	-29.0917	-8.00322	-14.0433	-5.53071
207	-70.068	-24.4228	-18.3325	-16.3551	-30.2966	-9.43863	-15.1649	-6.19845
206	-67.2599	-27.5493	-16.4782	-17.5092	-30.8471	-11.0641	-16.0295	-6.84741
205	-61.3104	-30.9744	-13.7117	-18.6428	-30.52	-12.8057	-16.4106	-7.38002
204	-52.3077	-34.5103	-9.77682	-19.3387	-29.0692	-14.4573	-16.2217	-7.80699
203	-41.2552	-37.2105	-5.44688	-19.8134	-26.2828	-16.1571	-15.4602	-8.12552
202	-28.2487	-38.7391	-0.717941	-19.9753	-22.3228	-17.6535	-14.2408	-8.30544
201	-16.2747	-39.4199	5.18997	-19.5515	-17.2069	-18.8924	-12.361	-8.29299
200	-5.53968	-39.1268	12.1685	-18.7361	-10.867	-19.7327	-9.88756	-8.0633
199	2.67469	-36.3897	19.3664	-17.6358	-3.5308	-20.348	-6.92211	-7.71459
198	8.30816	-32.3255	25.4407	-16.1247	4.40394	-20.5093	-3.53424	-7.05261
197	10.5998	-28.3575	29.4375	-14.0709	12.4293	-20.1683	0.363286	-6.26007
196	12.1827	-24.0347	32.0317	-12.0358	20.2924	-19.5735	4.25885	-5.42773
195	11.1511	-19.2146	32.7394	-9.91522	27.2259	-18.8255	7.55486	-4.65864
194	9.34626	-15.5064	32.122	-8.008	32.6629	-17.6515	10.3759	-3.8885
193	7.73273	-11.1568	29.7569	-6.04964	36.9835	-16.0986	12.7767	-3.09584
192	7.63886	-7.3819	28.1721	-4.80329	39.6521	-14.5761	14.3308	-2.23044
191	7.4861	-4.23272	26.3685	-3.81832	41.0445	-13.228	15.268	-1.50426
190	8.25481	-1.72225	24.3845	-3.04683	41.5961	-12.0234	15.9456	-0.868215

## Sheet: ExtendedDataFigure6b
	H2O	TFE/H2O	SDS/H2O	MeOH/H2O	H2O	TFE/H2O	SDS/H2O	MeOH/H2O	H2O	TFE/H2O	SDS/H2O	MeOH/H2O	H2O	TFE/H2O	SDS/H2O	MeOH/H2O	H2O	TFE/H2O	SDS/H2O	MeOH/H2O
Prionin-7	3	66.6	40.2	11.9	26.1	33.4	3.7	16.4	0	0	7.4	5.1	14.6	0	3	13.4	56.3	0	45.7	53.2
Prionin-38	0	23.3	7.9	0	33.9	9.1	24.5	34.9	0	3.5	0	0	16.4	14.2	15.3	14.8	49.4	49.9	52.3	50.2

## Sheet: ExtendedDataFigure6c
Time (min)	Buffer	Buffer	Buffer	Buffer + NPN	Buffer + NPN	Buffer + NPN	Buffer + E. Coli AIC 221	Buffer + E. Coli AIC 221	Buffer + E. Coli AIC 221	Buffer + NPN + E. Coli AIC 221	Buffer + NPN + E. Coli AIC 221	Buffer + NPN + E. Coli AIC 221	Prionin-7	Prionin-7	Prionin-7	Prionin-28	Prionin-28	Prionin-28	Polymyxin B	Polymyxin B	Polymyxin B	Levofloxacin	Levofloxacin	Levofloxacin
1	157	192	149	112866	130254	128987	431	577	745	138583	137866	136774	149293	154045	146317	171029	158249	171010	166386	170510	169704	158828	163774	159668
2	159	185	153	104268	123391	122027	416	561	840	131083	134212	129390	149218	155462	152329	170707	159942	172089	165150	169578	167872	158496	157039	159226
3	173	175	156	99578	118747	118399	396	607	774	127539	127496	124263	146637	152971	153970	166395	157751	170115	161222	162476	163489	154617	151885	155635
4	192	155	180	94119	113628	114467	375	512	745	122309	125449	120826	145242	147472	151632	164280	155153	167483	156875	156454	158814	151926	148149	151447
5	130	149	157	89247	108681	109271	456	586	731	117697	120964	116097	140804	144854	147185	162175	152665	166116	153665	153097	153564	147466	146855	147773
6	162	131	166	85382	104308	103443	396	562	761	113095	115498	113012	137631	141542	146470	160395	150516	162980	149351	147838	148583	144308	139550	143307
7	142	170	177	83053	100533	102174	375	573	771	107215	110689	111095	137460	136783	143281	158209	148712	160957	145086	142492	143518	139334	135068	138505
8	149	182	176	80427	94990	100423	438	521	728	101955	107405	108314	133931	134763	139550	155415	146389	161026	140196	137894	137196	133746	131147	135303
9	169	183	196	78232	88795	96025	489	539	844	98978	103293	104100	132707	131542	137698	152195	144174	157011	135532	131735	133805	128938	127809	130129
10	173	179	163	77116	88617	92249	395	538	776	94891	98148	100866	129320	128671	134094	150673	143220	156237	130638	126885	128022	125611	121204	126966
11	153	170	212	74289	87775	88011	425	614	782	91651	95491	96963	128028	125451	134294	147674	140439	154082	127414	123494	126903	122049	118805	123103
12	152	180	203	70250	83138	84281	427	504	761	87473	91708	92536	125735	122603	130764	145179	139302	152359	123574	119278	124917	118158	115210	118252
13	190	150	108	66931	80670	80378	446	589	787	84099	88141	88892	124419	120973	128373	143013	137413	149862	119415	113753	121185	115094	107496	114064
14	161	145	153	64149	76787	78121	413	565	746	81240	85359	85580	123282	118126	126991	141642	135549	149162	115766	111030	117261	111583	105264	111216
15	188	210	132	61807	75008	75357	412	597	787	77909	82779	83139	121238	117685	124625	139562	135065	147073	112834	111635	113529	107275	101632	108226
16	149	180	158	59679	72301	73012	453	590	741	76064	79659	80449	120254	115563	122483	139104	133756	146012	109093	110320	110478	103258	100503	107506
17	131	167	167	57925	70761	71037	404	578	742	73542	78380	76799	116525	113346	121375	136093	133692	145877	105977	106585	106466	99238	99646	105094
18	137	166	164	55993	68362	68329	423	511	693	70916	75636	74437	113434	110280	120867	134530	131855	143754	101660	103022	103715	95653	97042	102286
19	175	157	153	54079	67659	66177	420	529	698	68674	73199	73789	112264	108199	118789	131595	129013	142998	98175	98668	100822	92567	93873	100104
20	173	139	166	52904	65281	63611	347	534	807	66650	71960	71105	109690	105477	117151	129910	127285	140164	94643	96570	97755	88880	90492	96896
21	171	134	187	50988	63161	62185	454	519	761	64878	69587	69579	107660	103231	115129	128504	126143	138832	92238	93419	95231	86420	87204	92970
22	197	143	189	49827	61460	60827	410	509	809	63005	68297	67012	106170	101869	112545	126783	124053	136916	89143	91191	92009	82461	84719	90314
23	179	171	168	48141	60605	59615	375	505	803	61252	65916	65082	103616	99597	109900	125556	121984	133740	85807	88063	90449	81342	81868	86407
24	145	158	188	47071	59294	57703	355	572	814	59377	65802	64162	102265	96772	108469	124524	120008	132999	82900	85799	88707	79167	79685	84673
25	150	167	147	46371	57892	56497	388	563	800	58537	64100	62622	100984	95852	106951	122608	118458	131170	80776	84581	87225	76371	77003	81715
26	222	170	172	45300	56594	55290	337	570	759	57695	63417	60756	98801	94375	104802	122021	117303	129808	79201	82146	84655	74756	74483	79892
27	137	135	157	44147	55808	54128	442	591	700	55419	62277	59236	97286	91665	103319	120181	116183	128433	76250	80066	83123	72507	72571	77550
28	144	157	161	44065	54349	52785	357	558	775	54911	60943	58551	95851	90869	101267	119798	114820	126475	75136	77959	81747	70759	70595	74993
29	190	156	154	43304	54291	51761	373	607	785	53891	60543	57515	94431	89147	100564	117281	113495	124474	72473	76884	79980	69061	70203	73070
30	218	149	172	42252	53044	50971	363	531	776	52733	58984	56421	93111	87311	98401	116261	111764	122356	71686	75106	78468	66934	68495	71801
31	210	163	200	41657	51699	50434	357	492	783	52760	59565	55039	92698	85837	97014	115479	111047	122240	69680	73786	77493	66093	66224	70274
32	155	134	156	41361	51443	49670	343	539	779	51516	58283	54510	90811	85364	95842	114976	109028	119619	68498	72057	76380	64325	64877	68827
33	206	165	194	40685	50332	48589	418	583	747	51615	58378	53702	89881	84076	94518	113920	107109	118502	66363	70931	74330	63503	63779	67078
34	145	136	143	39944	50850	47952	418	502	660	50359	57145	53166	89042	82436	93034	113318	106370	117615	64587	69295	73211	62111	61656	65456
35	157	192	177	39553	49750	48037	377	531	788	50282	56939	52719	88603	81325	91887	112713	105974	114882	63655	68163	71956	60480	61634	64123
36	120	166	184	39592	49780	46438	392	579	825	49714	56402	51805	86846	80454	91548	112358	103595	114880	62497	67417	70605	59459	59485	63102
37	175	144	202	39045	49287	47018	399	580	772	49488	56593	50926	86380	79461	89683	111061	102288	114066	61476	66214	70463	58510	58450	61700
38	223	156	174	38577	48560	46359	381	568	780	48582	55698	51090	85380	78779	88252	111341	101901	112156	60197	65184	69191	58033	58281	61041
39	162	183	163	38567	48529	45755	361	518	721	48761	55254	49997	84912	78179	86935	109535	100613	111477	59493	65073	69451	57003	57156	60221
40	160	180	163	37871	47782	46108	416	605	754	48147	55400	49927	83854	77144	85854	109990	100304	109662	58845	64487	68149	56562	57027	59367
41	172	144	182	37884	47327	45450	401	587	721	47648	55216	49346	83069	75624	85620	109521	99511	109175	58181	63438	67646	55009	56144	58298
42	194	173	166	37102	47123	45119	420	621	832	46972	54853	48591	82260	75201	84782	109856	98962	107588	56501	62156	67001	55020	55466	57434
43	141	165	162	37369	47167	44948	387	556	781	46826	55008	48180	81390	74137	83612	108579	98721	106454	56736	61927	65775	53926	54525	57103
44	169	183	134	36909	46415	44582	388	534	826	46820	54821	48521	81389	74301	82541	109015	97237	105588	55462	61729	65935	53879	54156	56707
45	179	176	160	37050	46637	44710	354	579	722	46306	54797	48120	79934	73361	81911	107829	96734	105290	55168	60743	65444	53481	54003	55568
46	261	223	281	236139	182915	171907	522	687	821	180983	191355	208680	207482	196673	238841	355410	349074	337909	325646	341668	333500	313238	306318	321009
47	289	270	299	293535	302076	280200	593	712	895	277213	300738	254041	357474	390035	383102	411292	398411	402228	368418	380224	373672	363205	361172	371324
48	272	252	243	337292	355144	343194	702	673	931	339890	359939	315642	401380	432592	414477	439715	429078	427956	396809	407543	403651	397028	395650	405549
49	288	273	264	365830	387916	384804	700	716	1031	375825	394575	351946	425732	447459	437943	458647	443657	445566	417913	425418	419011	420908	418431	423877
50	287	317	256	383795	404281	409717	681	756	1026	400606	415547	373930	438625	458500	447240	466503	454669	456205	434600	439860	434938	435268	432599	439512
51	311	401	326	395727	413320	425583	682	747	1065	417635	432285	388793	449592	460176	454587	468663	463756	464619	447871	448421	442012	447390	443230	452057
52	303	272	313	407343	425224	432558	743	791	1072	429862	435047	403434	455846	471327	457990	476231	466411	469299	456142	455607	454181	454511	454558	459100
53	350	286	335	415908	430457	439674	766	793	1120	436029	448738	413392	463851	475136	462762	477401	467239	474000	462575	465379	459498	464708	463370	464542
54	376	378	386	420799	436046	444161	742	730	1042	443002	449065	421273	466132	475169	466650	480513	471440	477603	468959	467446	462818	469492	465014	471082
55	403	431	346	426079	441252	450110	728	805	987	447790	454237	424943	466798	479350	468600	480485	472551	478096	475647	469082	469427	474164	471009	473287
56	321	350	336	429728	446088	454100	777	789	1089	454338	456831	429355	467945	481252	471650	481594	471756	480802	478535	471795	470781	476751	469804	476717
57	407	368	362	430778	450199	455877	711	777	1157	456628	461130	436944	472703	481962	471434	483092	474447	481314	479263	472239	471472	475886	473653	479271
58	335	338	357	433065	450312	455349	814	791	1105	455468	462058	437916	473907	483420	474131	485929	478067	485892	480663	471466	473587	480839	474257	482264
59	317	414	336	437941	454750	458720	750	865	1108	458266	464334	441948	476991	486459	476145	486060	480798	486971	481336	477411	477164	480722	475867	482119
60	319	366	310	441377	457356	461525	755	859	1190	463550	464196	441652	478438	486366	477509	486648	480779	486221	483539	480459	476100	482559	480605	483328

## Sheet: ExtendedDataFigure6d
Time (min)	Prionin-7	Prionin-7	Prionin-38	Prionin-38	Polymyxin B	Polymyxin B	Levofloxacin	Levofloxacin
1	-8.084	7.836	-3.958	8.07	7.736	15.269	21.122	11.911
2	-15.818	5.186	-10.181	7.169	-6.791	5.94	-2.704	4.484
3	-16.717	3.247	-12.376	1.917	-13.955	3.836	-13.449	4.549
4	-19.539	2.557	-22.525	5.25	-20.322	3.809	-20.344	5.811
5	-25.325	2.993	-31.408	2.756	-28.863	2.042	-27.827	5.62
6	-19.312	1.933	-33.78	5.778	-29.757	2.221	-31.16	2.822
7	-26.153	4.744	-32.273	4.166	-34.313	2.938	-34.191	3.64
8	-30.852	5.106	-32.418	2.237	-33.648	2.005	-33.337	1.943
9	-28.898	1.986	-33.492	2.179	-33.191	1.056	-32.011	1.018
10	-29.529	1.621	-32.849	3.277	-32.343	1.678	-32.071	1.475
11	-31.763	2.425	-30.553	2.348	-32.342	1.372	-32.252	1.424
12	-34.224	1.362	-34.842	4.306	-32.25	1.726	-34.039	1.42
13	-33.083	2.95	-34.096	3.45	-32.557	1.784	-36.201	1.985
14	-35.155	3.856	-31.111	2.081	-31.548	1.45	-32.969	1.653
15	-33.095	4.7	-30.157	3.018	-31.571	2.01	-32.903	2.016
16	52.228	4.215	55.719	4.926	48.248	6.85	44.625	4.505
17	53.172	4.12	64.421	3.041	51.325	7.09	48.54	6.908
18	60.745	5.611	64.691	7.249	51.313	6.65	49.196	7.553
19	59.553	3.505	71.584	5.233	55.366	7.844	53.901	6.03
20	54.07	4.422	78.318	7.845	58.845	7.997	56.094	4.117
21	62.586	2.106	72.1	7.058	56.647	8.992	52.561	5.659
22	65.724	6.126	71.539	6.106	58.587	7.644	53.461	4.183
23	66.576	5.298	70.08	6.203	58.261	6.939	53.968	5.432
24	65.366	2.767	71.868	7.782	59.91	8.115	53.348	5.753
25	66.883	4.585	68.395	8.219	57.814	6.33	54.126	7.326
26	67.791	7.469	69.469	7.78	55.249	7.464	53.753	7.712
27	67.609	6.881	70.252	8.048	54.902	5.696	51.859	4.973
28	71.774	6.326	72.5	8.138	56.942	5.425	52.44	4.55
29	73.01	5.633	76.943	8.523	57.344	7.588	56.507	4.065
30	68.024	6.265	76.723	8.055	58.057	10.042	56.124	6.589
31	67.281	4.768	80.146	7.694	53.937	8.569	54.805	4.642
32	78.895	5.396	73.452	7.36	56.475	8.12	52.247	5.515
33	72.317	11.173	79.769	11.881	57.988	11.113	54.048	10.863
34	66.634	4.403	75.773	7.265	53.55	8.752	53.222	3.409
35	70.263	7.424	81.836	9.257	54.34	9.731	54.257	6.969
36	69.378	7.244	73.953	7.567	49.943	9.113	54.551	6.885
37	71.719	5.069	89.17	4.952	59.025	9.241	58.593	8.847
38	75.162	6.251	83.713	12.299	59.258	8.155	53.984	9.323
39	75.485	4.959	86.047	7.635	57.584	8.206	57.618	6.629
40	75.287	6.318	84.15	6.347	63.869	8.253	55.735	5.784
41	69.786	7.001	81.687	8.259	55.942	9.436	56.194	9.352
42	71.844	7.678	92.848	10.932	60.069	11.28	58.32	10.569
43	71.278	7.569	86.445	9.352	59.854	8.275	53.874	7.416
44	66.683	6.302	86.263	10.429	60.324	8.14	57.019	8.218
45	66.261	6.42	83.887	8.47	62.141	9.487	59.013	6.499
46	67.955	7.437	93.455	11.938	59.24	10.155	56.392	8.063
47	68.33	8.262	94.05	10.884	61.317	11.212	56.722	7.675
48	69.156	6.626	90.587	7.238	60.212	9.417	56.738	6.714
49	71.231	11.067	99.965	10.284	59.444	11.263	60.266	8.066
50	72.693	7.057	83.584	9.322	57.305	10.485	55.162	6.906
51	71.343	6.649	97.103	9.258	62.564	10.273	59.684	6.99
52	63.229	8.201	94.411	9.22	56.203	10.475	52.95	6.772
53	69.791	5.541	94.27	9.749	55.879	9.033	59.19	4.492
54	65.78	7.243	76.206	11.978	47.675	10.288	53.522	5.854
55	71.146	6.023	95.359	11.487	62.151	12.104	57.834	6.522
56	66.982	8.613	87.52	11.323	53.717	13.184	58.335	8.657
57	65.813	5.428	83.748	4.786	56.191	7.172	55.313	2.501
58	69.743	5.806	92.044	8.713	52.995	9.032	56.162	5.833
59	69.883	9.336	94.435	12.208	58.844	10.744	59.53	7.601
60	73.43	4.36	88.581	6.5	61.166	8.944	59.422	3.265
61	-22.629	2.304	-20.348	3.052	-23.307	2.733	-20.22	2.539
62	-15.082	1.922	-18.562	2.524	-20.903	2.066	-18.147	2.216
63	-13.351	1.666	-15.519	1.293	-18.883	1.179	-15.389	1.844
64	-12.968	2.301	-16.178	2.369	-18.939	2.041	-15.59	2.186
65	-9.971	1.647	-12.284	1.481	-15.147	1.485	-13.106	1.739
66	-6.88	2.409	-9.929	1.892	-14.096	2.33	-10.979	1.713
67	-8.898	3.43	-11.389	2.39	-15.451	2.576	-12.011	2.363
68	-4.555	2.455	-10.902	1.61	-12.604	1.907	-9.848	1.753
69	-6.499	2.191	-8.724	1.545	-12.42	1.651	-9.665	1.719
70	-5.189	2.658	-9.467	2.611	-11.336	2.423	-9.285	2.236
71	-1.639	3.346	-5.839	2.713	-9.798	2.559	-7.531	2.343
72	-4.518	3.201	-7.124	2.961	-11.303	3.015	-8.184	2.899
73	-1.619	2.96	-6.236	1.622	-9.543	1.863	-5.811	1.781
74	-3.95	2.176	-6.742	1.854	-10.807	1.929	-6.164	1.888
75	-1.776	2.704	-5.595	2.267	-8.708	2.518	-5.118	2.479
